# Supplementary material for: Modelling idiopathic intracranial hypertension in rats: contributions of high fat diet and testosterone to intracranial pressure and cerebrospinal fluid production
Source: Fluids Barriers CNS. 2023 Jun 16;20:44. doi: 10.1186/s12987-023-00436-1 (PMC10276479; doi:10.1186/s12987-023-00436-1)
Supplement: Supplementary file 2 — Additional file 2: Table S2.of all the genes transcribed in the choroid plexus of Wistar rats fed either control or high fat diet. Listed in the table is the Ensembl ID (Rnor_6.0) together with the Gene (gene symbol). The ‘‘Control diet’’ and ‘‘High fat diet’’ are the mean values, in transcript per million (TPM), of five wistar rats on either control diet or high fat diet. Together with the mean values arestandard error of the mean (SEM) of the five ‘‘Control diet’’ and ‘‘High fat diet’’, also in TPM. All values have been rounded to closest integer, and values under one are annotated as ‘‘< 1’’. [file 12987_2023_436_MOESM2_ESM.xlsx]

## Sheet: Additional File 1
Additional File 2: Table of all the genes transcribed in the choroid plexus of Wistar rats fed either control or high fat diet. Listed in the table is the Ensembl ID (Rnor_6.0) together with the Gene (gene symbol). The "Control diet" and "High fat diet" are the mean values, in transcript per million (TPM), of five wistar rats on either control diet or high fat diet. Together with the mean values …
Ensembl ID	Gene	Control diet		High fat diet
		(TPM)	SD (TPM)	(TPM)	SD (TPM)
ENSRNOG00000016275	TTR	344009	30637	344261	26137
ENSRNOG00000034234	MT-CO1	17599	2031	17617	649
ENSRNOG00000033299	MT-ATP8	15072	1774	17236	2007
ENSRNOG00000030700	MT-CO3	11707	2411	12228	1020
ENSRNOG00000030371	MT-CO2	9657	2687	9493	751
ENSRNOG00000005195	CST3	8049	496	7755	704
ENSRNOG00000031979	MT-ATP6	8019	2529	7867	943
ENSRNOG00000015550	PTGDS	6021	700	6569	1895
ENSRNOG00000030644	MT-ND1	5700	1646	5406	539
ENSRNOG00000004196	LOC108352650	5632	305	5434	201
ENSRNOG00000031766	MT-CYB	5304	1223	5492	368
ENSRNOG00000016957	IGFBP2	4656	343	4646	613
ENSRNOG00000033615	MT-ND3	4484	1798	4556	246
ENSRNOG00000016460	CLU	4451	131	4766	278
ENSRNOG00000017560	MDK	4426	577	3730	314
ENSRNOG00000042233	RPL41	4328	377	3844	61
ENSRNOG00000004089	ENPP2	3619	1160	4390	284
ENSRNOG00000000571	PSAP	3480	481	3757	325
ENSRNOG00000030625	TF	3370	341	3445	213
ENSRNOG00000021177	COX8A	3330	496	3275	128
ENSRNOG00000008414	BSG	3045	340	3086	226
ENSRNOG00000029886	HBA-A1	2905	811	2516	694
ENSRNOG00000030747	LOC685963	2846	499	2664	164
ENSRNOG00000031033	MT-ND2	2807	876	2500	440
ENSRNOG00000047746	AABR07000398.1	2476	1039	1826	234
ENSRNOG00000031053	MT-ND4L	2390	287	2489	345
ENSRNOG00000060518	AABR07015057.1	2322	1323	1542	294
ENSRNOG00000000064	ATP5ME	2310	294	2105	82
ENSRNOG00000009439	EEF1A1	2310	407	2625	140
ENSRNOG00000010807	COX6C	2208	278	2176	98
ENSRNOG00000027864	PPIA	2170	176	2229	182
ENSRNOG00000016961	RPS27	2159	384	2306	141
ENSRNOG00000022619	FTH1	2149	54	2099	147
ENSRNOG00000001049	TPT1	2141	214	2011	106
ENSRNOG00000013874	RPLP1	2016	67	2003	96
ENSRNOG00000027049	ATP5MF	1980	53	1788	84
ENSRNOG00000034180	RPL37	1886	143	1816	91
ENSRNOG00000036826	GLYCAM1	1867	633	1506	525
ENSRNOG00000029707	MT-ND4	1824	571	1688	132
ENSRNOG00000049912	ATP5F1E	1768	373	1504	59
ENSRNOG00000001170	COX6A1	1746	75	1545	100
ENSRNOG00000019578	RPS16	1658	236	1552	41
ENSRNOG00000010872	CKB	1630	286	1350	176
ENSRNOG00000020369	IGF2	1604	211	1626	117
ENSRNOG00000028884	ATP5MG	1516	227	1447	91
ENSRNOG00000012847	SCGB1C1	1471	179	1374	388
ENSRNOG00000013604	GPX4	1447	83	1346	92
ENSRNOG00000018630	LOC108351137	1381	53	1327	40
ENSRNOG00000002840	ATP5F1B	1367	118	1271	71
ENSRNOG00000016414	SLC22A17	1339	80	1279	135
ENSRNOG00000042271	UBB	1331	51	1292	138
ENSRNOG00000046600	AABR07015066.1	1328	727	848	177
ENSRNOG00000056747	AABR07015055.1	1328	727	848	177
ENSRNOG00000059586	AABR07015080.2	1328	727	848	177
ENSRNOG00000019902	FOLR1	1310	113	1261	109
ENSRNOG00000062298	RPL13A	1307	123	1160	119
ENSRNOG00000054689	COX7B	1304	127	1239	67
ENSRNOG00000018774	LOC100911847	1268	59	1213	88
ENSRNOG00000018795	RPL18A	1260	33	1134	69
ENSRNOG00000021079	FXYD1	1256	438	836	138
ENSRNOG00000009629	CAR2	1250	273	1462	104
ENSRNOG00000007650	CD63	1246	40	1201	92
ENSRNOG00000002115	SOD1	1231	165	973	197
ENSRNOG00000013484	GSTA1	1222	264	1241	38
ENSRNOG00000060896	AABR07063424.1	1210	755	848	177
ENSRNOG00000020206	CTSD	1189	114	1167	80
ENSRNOG00000058105	HBB	1169	369	1089	336
ENSRNOG00000024603	RPS15	1166	32	1088	60
ENSRNOG00000018320	RPS15A	1163	126	1172	51
ENSRNOG00000017817	COX4I1	1149	134	1012	74
ENSRNOG00000017359	ITM2C	1136	170	1134	94
ENSRNOG00000007235	ATP5MC1	1106	26	927	93
ENSRNOG00000015277	SERF2	1076	118	958	81
ENSRNOG00000039107	MFRP	1073	98	1116	97
ENSRNOG00000043114	TOMM7	1058	37	1005	56
ENSRNOG00000005695	MGP	1057	67	1125	172
ENSRNOG00000005512	NDUFA4	1048	163	1040	65
ENSRNOG00000047321	HBA-A2	1048	310	902	292
ENSRNOG00000030237	COX7C	1023	110	975	68
ENSRNOG00000014656	COX8B	1020	309	1015	141
ENSRNOG00000020982	LOC687780	1019	30	933	42
ENSRNOG00000061299	LOC100134871	1015	271	894	301
ENSRNOG00000004814	ELOB	1013	93	896	81
ENSRNOG00000020674	RPL27	1010	55	999	59
ENSRNOG00000054140	MYL6	1008	78	989	69
ENSRNOG00000004741	RPL19	1007	41	964	54
ENSRNOG00000019974	UBA52	993	21	903	58
ENSRNOG00000002934	ATP1B1	979	191	1030	93
ENSRNOG00000016660	COX5B	976	118	794	67
ENSRNOG00000002721	NDUFB4	975	50	910	54
ENSRNOG00000004214	RPL26	960	132	1001	57
ENSRNOG00000016580	RPS23	957	87	911	72
ENSRNOG00000026870	CLIC6	944	59	1033	91
ENSRNOG00000020451	CD81	931	108	980	43
ENSRNOG00000014272	RPL35	928	63	867	44
ENSRNOG00000016474	TSPAN3	913	51	912	87
ENSRNOG00000020602	NDUFA13	911	127	744	70
ENSRNOG00000048199	RPS19L2	905	185	842	53
ENSRNOG00000042903	COX7A2L2	904	58	819	43
ENSRNOG00000029042	MT-ND6	898	352	929	218
ENSRNOG00000008103	MDH1	893	173	879	55
ENSRNOG00000004426	RPS27A	891	69	908	49
ENSRNOG00000023344	RPL23A	891	102	911	74
ENSRNOG00000016952	UQCR11	882	37	763	49
ENSRNOG00000051180	LOC100911516	878	106	886	34
ENSRNOG00000017123	B2M	859	155	938	91
ENSRNOG00000052802	ALDOA	849	125	786	42
ENSRNOG00000047931	TMSB4X	846	90	928	115
ENSRNOG00000018233	GAS6	842	68	848	69
ENSRNOG00000016411	RPS12	837	83	812	45
ENSRNOG00000006865	LAPTM4A	836	182	938	70
ENSRNOG00000020636	SPINT2	834	117	752	65
ENSRNOG00000029971	MT-ND5	832	140	841	59
ENSRNOG00000001991	ATP5PO	821	82	768	37
ENSRNOG00000001596	ATP5MC3	809	111	753	27
ENSRNOG00000033473	RPL36	792	57	739	65
ENSRNOG00000054626	RPS8	787	36	733	49
ENSRNOG00000029811	KCNE2	783	147	726	44
ENSRNOG00000000957	RPL21	779	142	812	44
ENSRNOG00000048320	NDUFA11	778	58	683	41
ENSRNOG00000016387	RPL34	752	49	775	66
ENSRNOG00000042886	RPS28	742	40	692	17
ENSRNOG00000015320	ATP5MC2	739	60	676	33
ENSRNOG00000026616	NDUFB2	739	52	676	43
ENSRNOG00000049388	PRR32	738	122	795	28
ENSRNOG00000013000	LDHB	729	44	674	50
ENSRNOG00000005770	SOSTDC1	727	152	790	72
ENSRNOG00000016057	KCNJ13	717	195	804	98
ENSRNOG00000026716	LOC100360449	704	104	719	35
ENSRNOG00000048812	GPX1	700	88	669	33
ENSRNOG00000011138	RPL29	697	26	668	46
ENSRNOG00000014179	RPS2	689	42	616	31
ENSRNOG00000011989	VAT1L	687	132	751	60
ENSRNOG00000004107	RPL23	682	47	685	35
ENSRNOG00000030478	AY172581.9	675	133	578	52
ENSRNOG00000027503	RPS25	672	31	622	57
ENSRNOG00000017032	ATP5F1A	671	140	682	41
ENSRNOG00000026260	RPL11	665	63	644	62
ENSRNOG00000007407	NDUFA12	663	26	562	29
ENSRNOG00000010746	RPL32	660	23	609	34
ENSRNOG00000028021	RPS13	660	55	632	40
ENSRNOG00000009888	TIMM8B	658	69	638	27
ENSRNOG00000060449	RPS21	658	126	588	69
ENSRNOG00000005828	SKP1	655	128	712	47
ENSRNOG00000058083	METAZOA_SRP	647	613	219	25
ENSRNOG00000028404	PPP1R1B	646	59	541	105
ENSRNOG00000043348	LOC103693375	643	52	629	46
ENSRNOG00000060293	NDUFA3	639	40	592	93
ENSRNOG00000019007	RPL14	633	19	573	36
ENSRNOG00000051624	HSPE1	630	101	558	38
ENSRNOG00000008289	SLC25A3	629	66	601	29
ENSRNOG00000019106	RPS17	619	66	551	25
ENSRNOG00000001611	RPL24	618	28	619	32
ENSRNOG00000028505	RPS18	614	21	569	50
ENSRNOG00000054495	CLDN2	604	107	679	71
ENSRNOG00000007663	LOC100911372	600	41	604	42
ENSRNOG00000001148	RPLP0	598	31	565	42
ENSRNOG00000016727	AKR1A1	594	71	561	28
ENSRNOG00000042821	CD59	594	130	650	42
ENSRNOG00000008551	RPS7	592	51	627	24
ENSRNOG00000020442	UBL5	591	25	542	56
ENSRNOG00000010830	SLC25A4	589	94	574	31
ENSRNOG00000037897	RPS19L2	589	152	501	55
ENSRNOG00000017194	PRDX1	588	112	634	47
ENSRNOG00000009364	NDUFB9	584	65	537	23
ENSRNOG00000050445	GDE1	584	111	591	36
ENSRNOG00000020595	RPS11	583	22	577	42
ENSRNOG00000012550	UQCRH	582	33	537	28
ENSRNOG00000008555	RPS20	580	47	582	14
ENSRNOG00000056765	RPL10	577	30	565	43
ENSRNOG00000018881	RNASEK	571	82	517	48
ENSRNOG00000033916	AC141489.1	571	77	561	53
ENSRNOG00000017418	RPS3	570	61	557	27
ENSRNOG00000005975	RPL30	565	56	557	57
ENSRNOG00000021125	PRDX5	562	17	506	20
ENSRNOG00000038202	CALML4	559	70	544	29
ENSRNOG00000015335	RPL13	556	50	510	32
ENSRNOG00000003626	ATP5PD	546	27	502	11
ENSRNOG00000011648	AQP1	538	151	539	67
ENSRNOG00000010170	TUBB4B	533	37	505	78
ENSRNOG00000000622	HINT1	532	46	472	34
ENSRNOG00000008605	OST4	532	81	545	27
ENSRNOG00000001136	PEBP1	529	44	520	32
ENSRNOG00000016271	ITM2B	528	29	564	75
ENSRNOG00000001488	PSMB1	527	49	514	34
ENSRNOG00000045555	LOC100910944	527	28	454	35
ENSRNOG00000018645	RPSA	526	31	469	34
ENSRNOG00000017895	ENO1	523	37	502	26
ENSRNOG00000042869	ATP5MD	522	40	480	53
ENSRNOG00000010408	POLR2K	514	74	492	38
ENSRNOG00000010189	RPS24	512	120	565	40
ENSRNOG00000021035	RPL18	508	68	447	28
ENSRNOG00000034066	HSPA8	499	54	483	64
ENSRNOG00000009778	TMEM59	498	37	519	41
ENSRNOG00000014625	ATP5F1D	498	10	450	23
ENSRNOG00000011893	RPS3A	497	77	511	26
ENSRNOG00000011222	DYNLL1	495	44	438	39
ENSRNOG00000020843	LOC100360087	495	150	422	55
ENSRNOG00000003029	CALR	490	23	515	32
ENSRNOG00000015018	PDIA3	490	12	505	26
ENSRNOG00000053468	TUBA1B	487	31	483	46
ENSRNOG00000039980	SLC25A5	485	76	468	27
ENSRNOG00000043387	CPE	483	56	500	111
ENSRNOG00000031022	LOC108348287	482	25	440	30
ENSRNOG00000017417	GABARAP	475	32	451	24
ENSRNOG00000019556	CD9	475	87	511	16
ENSRNOG00000025936	RPL6	467	34	454	17
ENSRNOG00000062101	ACE	466	129	562	43
ENSRNOG00000046889	DBI	463	125	487	44
ENSRNOG00000003201	RPS4X	461	70	487	37
ENSRNOG00000058914	RBX1	458	114	442	41
ENSRNOG00000006542	ATP6V0C	455	13	445	41
ENSRNOG00000002632	NACA	452	35	457	26
ENSRNOG00000017751	ARL6IP1	450	114	534	35
ENSRNOG00000042499	LOC100364435	450	88	476	83
ENSRNOG00000003960	CLTRN	445	89	465	46
ENSRNOG00000006876	MSX1	444	31	409	77
ENSRNOG00000004438	CNTN1	432	149	538	66
ENSRNOG00000013562	NDFIP1	431	47	453	32
ENSRNOG00000017571	NDUFA2	430	14	389	19
ENSRNOG00000059714	HSP90AA1	428	141	453	46
ENSRNOG00000020233	RABAC1	426	66	371	39
ENSRNOG00000046316	TOMM6	426	109	427	84
ENSRNOG00000021198	HIST1H2BQ	424	86	400	37
ENSRNOG00000021259	PRNP	424	64	460	30
ENSRNOG00000001815	EIF4A2	423	96	466	27
ENSRNOG00000058909	RPS9	423	20	398	24
ENSRNOG00000000527	MTCH1	422	30	390	45
ENSRNOG00000042696	MICOS10	422	14	372	24
ENSRNOG00000012062	NPC2	421	43	429	30
ENSRNOG00000023529	RPL5	420	88	442	24
ENSRNOG00000030449	GSTA4	420	168	346	53
ENSRNOG00000047053	THYN1	418	73	458	51
ENSRNOG00000017766	CA12	417	167	494	56
ENSRNOG00000003220	H3F3B	416	119	453	30
ENSRNOG00000014635	CLTA	413	51	389	14
ENSRNOG00000025715	DYNLRB1	410	29	397	17
ENSRNOG00000036827	PPP1R1A	410	40	334	20
ENSRNOG00000052025	TLE5	410	87	361	30
ENSRNOG00000009090	DAD1	409	26	377	20
ENSRNOG00000003163	SDHC	407	32	393	11
ENSRNOG00000018680	RPL17	407	71	375	51
ENSRNOG00000000490	RPS10	405	60	394	34
ENSRNOG00000018294	HSPA5	404	56	437	39
ENSRNOG00000028717	NDUFB7	402	37	327	22
ENSRNOG00000016220	RPL12	401	62	379	16
ENSRNOG00000005203	SEC61G	400	21	375	24
ENSRNOG00000010378	SLC4A5	399	109	465	62
ENSRNOG00000014078	NDUFB8	395	30	375	56
ENSRNOG00000010331	CTSB	394	45	418	45
ENSRNOG00000011603	CAB39L	394	130	456	21
ENSRNOG00000032204	UQCRB	394	56	359	15
ENSRNOG00000018958	MT3	393	71	294	59
ENSRNOG00000000505	RPL10A	391	76	403	19
ENSRNOG00000018524	EZR	390	53	412	36
ENSRNOG00000020644	NSG2	390	22	466	84
ENSRNOG00000030877	HTR2C	387	62	474	32
ENSRNOG00000012840	SPARC	385	54	363	58
ENSRNOG00000019453	RPS5	384	33	371	32
ENSRNOG00000016896	RPL3	383	29	389	22
ENSRNOG00000008461	SMDT1	380	41	329	28
ENSRNOG00000058249	PGK1	375	19	341	20
ENSRNOG00000014214	RPL27A	372	12	368	24
ENSRNOG00000001092	KL	370	94	465	42
ENSRNOG00000051885	LOC100360413	369	206	310	15
ENSRNOG00000005924	DSTN	368	47	390	26
ENSRNOG00000018566	CTSL	364	67	394	28
ENSRNOG00000013300	ATP5IF1	362	72	367	11
ENSRNOG00000008163	ATP6V1G1	361	67	369	20
ENSRNOG00000008569	NDUFA6	361	10	309	16
ENSRNOG00000020941	PSENEN	361	61	322	16
ENSRNOG00000014475	SLC31A1	360	115	416	39
ENSRNOG00000032803	RPL21	360	105	367	26
ENSRNOG00000029512	LOC100361854	359	56	277	33
ENSRNOG00000005698	NDUFA5	356	60	344	15
ENSRNOG00000055319	MRFAP1	356	68	373	15
ENSRNOG00000019834	HSP90AB1	355	38	367	29
ENSRNOG00000038951	COX17	355	19	315	17
ENSRNOG00000001182	NDUFV3	354	17	300	31
ENSRNOG00000004060	CALM1	354	69	394	11
ENSRNOG00000049229	POMP	354	64	358	38
ENSRNOG00000002255	FAM162A	352	39	311	30
ENSRNOG00000024539	NDUFB6	352	37	312	28
ENSRNOG00000015290	TPI1	351	40	342	22
ENSRNOG00000019223	ATP5F1C	351	58	343	21
ENSRNOG00000029077	DPM3	350	29	334	23
ENSRNOG00000002671	NME2	349	17	312	14
ENSRNOG00000003520	PRDX2	348	20	327	18
ENSRNOG00000014347	SLC4A2	348	43	372	57
ENSRNOG00000059381	MRPS6	348	66	340	23
ENSRNOG00000005825	LYZ2	345	99	382	72
ENSRNOG00000020673	PBXIP1	343	7	332	27
ENSRNOG00000021808	TECR	343	60	296	32
ENSRNOG00000010452	CYCS	342	75	347	32
ENSRNOG00000005290	YWHAE	341	33	357	5
ENSRNOG00000013190	RNASET2	341	29	323	26
ENSRNOG00000034254	ACTB	341	34	410	32
ENSRNOG00000055579	TMBIM6	340	64	377	40
ENSRNOG00000001551	ATP5PF	339	21	308	18
ENSRNOG00000002280	SH3BGRL	338	142	425	30
ENSRNOG00000012786	PGRMC1	336	65	360	36
ENSRNOG00000003148	TIMP2	335	37	382	45
ENSRNOG00000006939	NDUFA7	334	27	289	28
ENSRNOG00000018358	NT5DC2	334	20	304	25
ENSRNOG00000030019	ATP1A1	334	38	351	28
ENSRNOG00000052555	HIST2H2AA2	333	150	138	76
ENSRNOG00000013949	IDH2	330	36	312	18
ENSRNOG00000016478	EIF5A	327	34	321	13
ENSRNOG00000019459	OAZ1	326	33	294	31
ENSRNOG00000046021	LOC108348172	326	63	296	49
ENSRNOG00000015703	HYPK	325	21	330	26
ENSRNOG00000011329	PKM	323	55	336	23
ENSRNOG00000055756	BCAP31	321	27	332	16
ENSRNOG00000004621	RTN4	320	95	378	33
ENSRNOG00000007433	CYB561	319	64	356	27
ENSRNOG00000019692	METRN	318	38	267	26
ENSRNOG00000009378	RPL4	316	9	315	23
ENSRNOG00000011559	CNN3	315	55	324	18
ENSRNOG00000026646	NDUFS5	313	20	285	19
ENSRNOG00000003269	ATP6V0E1	312	50	321	13
ENSRNOG00000018289	PARK7	312	23	280	21
ENSRNOG00000012457	CYC1	311	32	284	6
ENSRNOG00000028690	LOC100362366	311	40	301	33
ENSRNOG00000012383	NDUFC2	310	42	291	12
ENSRNOG00000006532	H3F3A	309	58	341	31
ENSRNOG00000058412	MORF4L1	309	111	357	16
ENSRNOG00000023385	RPL37A	307	20	282	11
ENSRNOG00000050585	PGAM1	306	38	295	16
ENSRNOG00000011104	LOC100360057	300	16	296	21
ENSRNOG00000016272	EDF1	300	54	245	17
ENSRNOG00000018584	LOC100359583	300	31	293	18
ENSRNOG00000019987	SCAND1	300	49	257	21
ENSRNOG00000003869	SOD3	299	38	300	31
ENSRNOG00000020480	FADS1	298	22	328	10
ENSRNOG00000019908	LAMTOR2	296	19	291	15
ENSRNOG00000042503	NDUFV2	296	32	280	14
ENSRNOG00000002050	IGFBP7	294	28	291	37
ENSRNOG00000019655	ATP6V0B	294	21	289	22
ENSRNOG00000037402	COPS9	294	24	279	10
ENSRNOG00000018281	UQCRFS1	293	51	293	12
ENSRNOG00000020660	CFL1	293	13	285	18
ENSRNOG00000009325	FUCA1	292	52	302	36
ENSRNOG00000012985	PFDN5	292	6	277	10
ENSRNOG00000060229	ARF1	292	73	302	23
ENSRNOG00000013961	GHITM	291	82	307	37
ENSRNOG00000003217	LGALS3BP	290	51	276	29
ENSRNOG00000017036	SEC11C	288	40	270	26
ENSRNOG00000030680	DDX5	288	87	340	16
ENSRNOG00000060098	PTMS	288	70	265	20
ENSRNOG00000018454	APOE	287	61	372	270
ENSRNOG00000038074	LOC498555	287	22	276	37
ENSRNOG00000010239	CNBP	285	43	298	9
ENSRNOG00000047098	HBB-BS	284	83	280	83
ENSRNOG00000010389	NDRG2	283	17	253	26
ENSRNOG00000018816	COX5A	281	7	257	3
ENSRNOG00000019551	PSMB6	281	35	265	17
ENSRNOG00000025443	MAP1LC3A	281	14	258	22
ENSRNOG00000003975	PFN1	280	16	265	16
ENSRNOG00000013009	LDHA	280	71	303	24
ENSRNOG00000049536	RPL35AL1	280	9	262	17
ENSRNOG00000013536	CDC42	277	63	300	20
ENSRNOG00000008329	NDUFB11	275	15	249	20
ENSRNOG00000012748	VAMP8	275	30	272	39
ENSRNOG00000019041	PSME1	272	12	252	13
ENSRNOG00000020266	EEF2	272	33	279	28
ENSRNOG00000011175	HNRNPA2B1	271	84	323	9
ENSRNOG00000029627	LOC100359951	270	13	264	18
ENSRNOG00000052620	RACK1	270	13	265	15
ENSRNOG00000001201	CSTB	269	39	276	16
ENSRNOG00000020851	APLP1	268	29	266	22
ENSRNOG00000000610	CISD1	267	20	246	14
ENSRNOG00000022980	SDHD	267	47	263	9
ENSRNOG00000026963	HSP90B1	267	16	290	16
ENSRNOG00000012623	ARF4	266	45	282	14
ENSRNOG00000002116	RPLP2	264	33	248	23
ENSRNOG00000014568	NDUFB10	264	27	236	11
ENSRNOG00000037607	LOC100911575	264	33	248	23
ENSRNOG00000033765	EIF1	263	25	250	20
ENSRNOG00000047706	LOC103690108	263	145	193	179
ENSRNOG00000025810	GRCC10	260	19	215	30
ENSRNOG00000017446	NDUFS8	259	12	234	12
ENSRNOG00000051190	AABR07015507.1	258	71	297	65
ENSRNOG00000023162	CA14	256	23	258	24
ENSRNOG00000043410	CFAP300	256	52	260	22
ENSRNOG00000021153	FKBP2	254	12	232	12
ENSRNOG00000024808	STK39	253	27	259	10
ENSRNOG00000012821	CNMD	252	65	272	125
ENSRNOG00000019474	RSPH9	252	18	236	19
ENSRNOG00000009683	SDCBP	251	37	269	16
ENSRNOG00000000521	CDKN1A	248	34	235	36
ENSRNOG00000009080	ATP6V1D	248	55	253	14
ENSRNOG00000013386	PSMB5	248	15	226	14
ENSRNOG00000017158	EIF4G2	248	32	268	17
ENSRNOG00000003763	PRDX4	247	31	233	33
ENSRNOG00000007392	ATP6V1F	247	14	227	13
ENSRNOG00000016781	PPIB	247	26	237	24
ENSRNOG00000048342	TBCA	244	36	251	10
ENSRNOG00000018676	RGD1562987	243	20	245	17
ENSRNOG00000024128	ACO2	243	33	241	20
ENSRNOG00000011905	ATP6V1E1	241	15	235	13
ENSRNOG00000019980	TOMM20	240	22	246	20
ENSRNOG00000024689	HOPX	239	35	230	31
ENSRNOG00000031085	ERGIC3	238	25	234	25
ENSRNOG00000002896	PRDX6	237	56	239	26
ENSRNOG00000005614	TXN2	236	24	230	12
ENSRNOG00000006345	SEC61B	235	28	220	18
ENSRNOG00000013508	RPL31	235	13	225	19
ENSRNOG00000043866	AY172581.24	235	67	184	22
ENSRNOG00000055257	SELENOF	235	46	252	15
ENSRNOG00000039850	PIGP	234	17	238	18
ENSRNOG00000047796	PCBD2	233	20	211	15
ENSRNOG00000007512	SRP14	232	28	249	15
ENSRNOG00000007784	BLOC1S1	231	15	209	23
ENSRNOG00000050197	PDIA6	231	38	252	21
ENSRNOG00000050473	RPS27L	231	42	216	45
ENSRNOG00000011184	SLC13A4	230	37	267	23
ENSRNOG00000003670	SUMO2	228	74	262	47
ENSRNOG00000011763	SERP1	228	70	246	16
ENSRNOG00000034221	CFAP126	228	25	208	9
ENSRNOG00000016838	PLA2G5	227	62	252	28
ENSRNOG00000018237	GSTP1	227	18	219	25
ENSRNOG00000024845	MRPS21	227	12	212	21
ENSRNOG00000011494	RPL36A	226	14	223	18
ENSRNOG00000012081	TXN1	226	34	239	38
ENSRNOG00000019895	NEDD8	226	18	222	12
ENSRNOG00000030963	LOC108351137	225	37	226	10
ENSRNOG00000014201	MANF	224	20	212	19
ENSRNOG00000012329	SARAF	223	30	220	23
ENSRNOG00000015233	ETFA	223	51	240	19
ENSRNOG00000016000	ATP5PB	223	52	229	12
ENSRNOG00000046299	LOC100911417	223	52	229	12
ENSRNOG00000047225	TMA7	223	19	237	12
ENSRNOG00000003343	CANX	222	54	256	10
ENSRNOG00000007336	CHURC1	222	29	221	15
ENSRNOG00000031127	SNRPE	222	15	229	9
ENSRNOG00000003120	PRELP	221	19	249	29
ENSRNOG00000003901	CFAP36	221	23	228	9
ENSRNOG00000018991	GSN	218	35	199	26
ENSRNOG00000020075	EEF1G	218	15	226	14
ENSRNOG00000049920	PSMA2	218	27	222	6
ENSRNOG00000022860	SWI5	217	17	205	15
ENSRNOG00000051720	NUDC	217	54	221	15
ENSRNOG00000007029	DNAJA1	216	65	224	26
ENSRNOG00000012415	MPC1	216	19	210	18
ENSRNOG00000016723	PHPT1	216	11	188	13
ENSRNOG00000017510	MFGE8	216	9	224	21
ENSRNOG00000038218	NDUFC1	216	20	187	24
ENSRNOG00000001420	FIS1	215	27	195	15
ENSRNOG00000016912	BTF3	214	33	227	24
ENSRNOG00000017241	DPCD	214	23	216	18
ENSRNOG00000005307	SLC4A10	213	72	261	19
ENSRNOG00000004608	PAM16	212	13	178	6
ENSRNOG00000009920	LOC680121	212	33	214	26
ENSRNOG00000014415	HSBP1	212	5	205	14
ENSRNOG00000029941	GRINA	212	36	197	15
ENSRNOG00000038372	NDUFS2	212	34	201	6
ENSRNOG00000050519	RHOA	211	14	218	14
ENSRNOG00000017260	CDR2	210	14	245	54
ENSRNOG00000020464	MRPL54	210	19	174	9
ENSRNOG00000023150	GPI	210	18	192	11
ENSRNOG00000023387	LOC100912599	210	29	184	18
ENSRNOG00000034246	RPS27A	210	35	216	16
ENSRNOG00000049394	LOC679739	210	29	184	18
ENSRNOG00000004282	ARL4A	209	46	220	21
ENSRNOG00000017801	ATF4	209	18	205	35
ENSRNOG00000000164	LAMP2	207	45	243	16
ENSRNOG00000016770	CALM2	207	37	206	15
ENSRNOG00000018075	SPCS1	207	27	207	13
ENSRNOG00000048174	UQCRQ	207	14	167	22
ENSRNOG00000059900	BST2	207	18	204	22
ENSRNOG00000005424	ODC1	206	37	213	8
ENSRNOG00000047179	APLP2	206	13	248	34
ENSRNOG00000015182	PPP2CB	205	14	207	15
ENSRNOG00000042653	NDUFAF8	205	6	189	12
ENSRNOG00000002332	MOSPD1	204	81	278	20
ENSRNOG00000017120	ABHD2	204	92	266	44
ENSRNOG00000046345	RPN1	204	31	213	8
ENSRNOG00000006589	MIF	203	24	177	19
ENSRNOG00000031249	SLCO1A2	203	61	236	18
ENSRNOG00000056853	PSMA7	203	6	190	15
ENSRNOG00000059500	CDKN1C	203	11	211	24
ENSRNOG00000003147	SQSTM1	202	26	191	25
ENSRNOG00000007806	ARF5	202	18	193	10
ENSRNOG00000008195	YWHAZ	202	35	225	10
ENSRNOG00000030871	CALM2	202	67	200	27
ENSRNOG00000003515	EPHX1	201	14	227	21
ENSRNOG00000001053	TMED2	200	36	220	12
ENSRNOG00000004312	TMBIM4	198	37	198	15
ENSRNOG00000016227	GLRX3	198	27	203	16
ENSRNOG00000001068	RAC1	197	29	211	20
ENSRNOG00000010895	TMEM30A	197	74	231	20
ENSRNOG00000036701	ACTG1	197	55	274	34
ENSRNOG00000019525	HSPA9	196	61	225	25
ENSRNOG00000015971	SLC12A2	195	41	223	13
ENSRNOG00000021132	TRMT112	195	14	183	12
ENSRNOG00000004143	ADIPOR1	194	21	201	15
ENSRNOG00000016488	PLTP	194	45	192	22
ENSRNOG00000017708	AABR07073038.1	194	42	192	17
ENSRNOG00000004992	RAB1A	193	52	209	11
ENSRNOG00000051483	LOC103689961	193	21	189	14
ENSRNOG00000018735	CD74	192	37	221	22
ENSRNOG00000046705	SNX3	192	21	177	14
ENSRNOG00000007862	ACAT1	191	25	187	12
ENSRNOG00000020979	PSMB4	189	22	186	11
ENSRNOG00000006756	MAGED1	188	23	189	13
ENSRNOG00000052730	PSMB3	187	7	185	12
ENSRNOG00000001889	COMT	186	13	181	9
ENSRNOG00000002378	BPNT1	186	49	202	18
ENSRNOG00000013794	RBP1	186	45	156	44
ENSRNOG00000014936	IFITM2	186	22	209	46
ENSRNOG00000017851	ETFB	186	10	165	10
ENSRNOG00000046001	AABR07030823.1	186	14	166	32
ENSRNOG00000003256	CCNG1	185	46	206	21
ENSRNOG00000011501	ATP1B3	185	5	203	13
ENSRNOG00000025909	UQCC2	185	13	164	17
ENSRNOG00000030628	EIF4A1	185	26	191	8
ENSRNOG00000001030	TSC22D1	184	10	190	16
ENSRNOG00000003183	FMOD	183	16	192	11
ENSRNOG00000005668	NDUFA8	183	12	163	17
ENSRNOG00000009203	RGD1561795	183	30	190	21
ENSRNOG00000010731	GPM6A	183	52	204	9
ENSRNOG00000017506	CLTB	183	7	163	15
ENSRNOG00000025388	MRPL33	183	115	168	53
ENSRNOG00000001344	ALDH2	182	18	169	24
ENSRNOG00000007967	SDHB	182	23	164	7
ENSRNOG00000011825	NDUFB3	182	14	174	6
ENSRNOG00000018775	CYSTM1	182	15	216	4
ENSRNOG00000008921	DYNLL2	181	33	184	20
ENSRNOG00000011732	PSMB7	181	21	181	14
ENSRNOG00000047656	GAA	181	18	198	27
ENSRNOG00000003549	CNPY2	180	21	179	11
ENSRNOG00000011949	NDUFB5	180	13	165	9
ENSRNOG00000019682	TIMM13	180	25	148	12
ENSRNOG00000016930	UBE2S	179	11	166	15
ENSRNOG00000019113	HNRNPK	179	39	196	9
ENSRNOG00000019934	PAIP2	179	28	185	16
ENSRNOG00000021399	CFAP298	179	16	165	11
ENSRNOG00000038480	PPP1R36	179	29	167	9
ENSRNOG00000052141	RPS10	179	28	173	14
ENSRNOG00000008937	CSRP1	178	18	195	27
ENSRNOG00000013741	UBE2D3	178	46	197	9
ENSRNOG00000002873	FAM183A	177	15	168	15
ENSRNOG00000032134	UQCRC1	177	20	165	9
ENSRNOG00000053172	SSR4	177	15	168	10
ENSRNOG00000002389	MORF4L2	176	42	194	9
ENSRNOG00000013118	ATOX1	176	36	161	25
ENSRNOG00000048456	RPL8	176	39	202	97
ENSRNOG00000010420	SEM1	175	21	166	12
ENSRNOG00000011817	RPL22L1	175	13	175	15
ENSRNOG00000012121	SDF2	175	16	176	14
ENSRNOG00000005513	SRSF5	174	43	200	23
ENSRNOG00000021317	CCT2	174	36	181	7
ENSRNOG00000002205	OCIAD1	173	15	171	8
ENSRNOG00000002832	SLC16A2	173	30	195	26
ENSRNOG00000019277	VDAC3	173	32	174	12
ENSRNOG00000002572	CACYBP	172	44	171	11
ENSRNOG00000016827	SLC38A3	172	8	178	28
ENSRNOG00000021206	PLAAT3	172	8	168	11
ENSRNOG00000036742	UQCRC2	172	61	198	15
ENSRNOG00000061304	ATP2B3	172	55	214	31
ENSRNOG00000001440	MDH2	171	8	157	8
ENSRNOG00000009740	SLCO1C1	171	26	185	14
ENSRNOG00000019811	LOC100362432	171	9	157	4
ENSRNOG00000028585	TCEAL8	171	36	185	12
ENSRNOG00000029360	SERINC1	171	69	205	15
ENSRNOG00000007901	TMED10	170	11	184	14
ENSRNOG00000009823	NAA38	170	5	151	7
ENSRNOG00000012247	RAB7A	170	4	168	7
ENSRNOG00000019425	GABARAPL2	170	26	179	12
ENSRNOG00000042740	MRPL42	169	23	160	9
ENSRNOG00000003150	MPC2	168	28	166	13
ENSRNOG00000020354	MRPL23	167	16	149	10
ENSRNOG00000023340	TMEM72	167	40	196	28
ENSRNOG00000054352	ATP6AP1	167	20	187	15
ENSRNOG00000004292	SPTSSA	166	28	179	14
ENSRNOG00000017235	ATP6V0D1	166	13	153	12
ENSRNOG00000006898	MRPS16	165	11	147	12
ENSRNOG00000023383	DDX3X	165	54	198	11
ENSRNOG00000046002	MICOS13	165	41	169	12
ENSRNOG00000049931	LOC288913	165	18	153	7
ENSRNOG00000011782	GOT2	164	25	170	7
ENSRNOG00000014806	PNKD	164	14	155	18
ENSRNOG00000054978	H1F2	164	46	188	28
ENSRNOG00000004616	NPM1	163	31	187	6
ENSRNOG00000009029	NPTN	163	23	178	12
ENSRNOG00000009155	NDUFS3	163	9	145	7
ENSRNOG00000020178	COPE	163	12	139	16
ENSRNOG00000050735	CD99	163	17	133	16
ENSRNOG00000000541	GLO1	162	28	166	18
ENSRNOG00000014739	WFDC2	162	28	151	16
ENSRNOG00000033045	H2AJ	162	19	146	10
ENSRNOG00000038047	MT1	162	49	153	49
ENSRNOG00000006148	RGD1310352	161	22	167	24
ENSRNOG00000011976	NUDT7	161	40	160	25
ENSRNOG00000013505	VDAC2	161	15	159	10
ENSRNOG00000054017	LOC100912564	161	26	161	7
ENSRNOG00000023786	YBX1	160	34	170	16
ENSRNOG00000003833	NENF	159	8	138	14
ENSRNOG00000010450	ELOVL7	159	62	202	25
ENSRNOG00000004554	DCN	158	54	198	12
ENSRNOG00000015232	PIP5K1B	158	31	167	16
ENSRNOG00000021006	TMEM147	158	17	161	12
ENSRNOG00000011413	SCP2	157	14	155	8
ENSRNOG00000020474	PIN1	157	21	153	10
ENSRNOG00000031032	HMGN3	157	15	164	6
ENSRNOG00000014908	SF3B5	155	8	142	12
ENSRNOG00000009884	LGALS1	154	16	151	29
ENSRNOG00000014624	SELENOK	154	12	154	8
ENSRNOG00000020308	ECH1	154	19	156	17
ENSRNOG00000031364	KIF1C	154	21	163	14
ENSRNOG00000054945	AABR07015081.2	154	98	120	30
ENSRNOG00000057855	F5	154	41	198	21
ENSRNOG00000010034	ASAH1	153	24	175	14
ENSRNOG00000013331	SDHA	153	39	162	9
ENSRNOG00000010461	GPX8	152	15	170	12
ENSRNOG00000015780	RCN2	152	31	171	37
ENSRNOG00000039300	AHCYL2	152	19	146	19
ENSRNOG00000049560	GLUL	151	18	173	25
ENSRNOG00000009779	KRT8	150	12	152	5
ENSRNOG00000020460	BANF1	150	8	135	8
ENSRNOG00000010841	COL8A2	148	16	140	21
ENSRNOG00000020889	NUCB1	148	14	155	14
ENSRNOG00000029209	RNF13	148	33	160	14
ENSRNOG00000000047	CD82	147	9	144	14
ENSRNOG00000003772	CSRP2	147	14	151	9
ENSRNOG00000004280	TCN2	147	20	148	16
ENSRNOG00000012450	DYNLRB2	147	24	139	13
ENSRNOG00000000701	ISCU	146	8	138	13
ENSRNOG00000003858	ATP6AP2	145	21	161	10
ENSRNOG00000016831	SERPINH1	145	30	142	23
ENSRNOG00000018647	MRPL20	145	9	137	6
ENSRNOG00000019629	LAMP1	145	7	156	15
ENSRNOG00000024186	EEF1B2	145	25	154	7
ENSRNOG00000003049	HSD17B10	144	10	139	7
ENSRNOG00000006375	VDAC1	144	28	133	9
ENSRNOG00000004303	TIMP3	143	49	198	24
ENSRNOG00000004883	ERH	143	28	142	11
ENSRNOG00000005041	CRIP2	143	5	136	10
ENSRNOG00000009531	COL9A3	143	27	144	22
ENSRNOG00000024309	COX6B1	143	12	141	10
ENSRNOG00000050091	EFCAB1	143	66	178	28
ENSRNOG00000058359	FKBP8	143	19	128	10
ENSRNOG00000007613	C1QTNF5	142	43	119	15
ENSRNOG00000009512	ESD	142	31	136	14
ENSRNOG00000010235	PKIG	142	20	145	22
ENSRNOG00000010549	TSPO	142	24	136	10
ENSRNOG00000018343	ISCA1	142	25	144	9
ENSRNOG00000057557	PRLR	142	59	184	32
ENSRNOG00000058316	LOC686087	142	27	176	20
ENSRNOG00000015059	MCFD2	141	23	148	17
ENSRNOG00000017077	SNX7	141	40	165	10
ENSRNOG00000018569	AHCYL1	141	30	154	6
ENSRNOG00000020235	HNRNPL	141	16	140	8
ENSRNOG00000036689	P4HB	141	9	145	9
ENSRNOG00000052968	HNRNPA3	141	52	171	7
ENSRNOG00000006997	APP	140	24	161	20
ENSRNOG00000007040	TIMM17A	140	5	130	9
ENSRNOG00000016410	PRELID1	140	13	135	10
ENSRNOG00000034071	CHMP4BL1	140	10	139	7
ENSRNOG00000034198	TCEAL9	140	33	159	6
ENSRNOG00000007895	PDHB	139	33	141	11
ENSRNOG00000011463	PSMB2	139	12	139	9
ENSRNOG00000046005	SCD2	139	25	166	8
ENSRNOG00000047898	HIST2H2AA3	139	129	228	133
ENSRNOG00000005884	EMC7	138	17	139	11
ENSRNOG00000009149	JAM3	138	27	157	11
ENSRNOG00000015401	MAPK4	138	31	156	20
ENSRNOG00000017404	PCMTD2	138	37	145	18
ENSRNOG00000036688	ARHGDIA	138	6	132	7
ENSRNOG00000001859	SDF2L1	137	14	125	14
ENSRNOG00000009112	PON2	137	23	155	13
ENSRNOG00000014162	PLEKHB2	137	31	146	12
ENSRNOG00000014564	YIPF5	137	24	142	9
ENSRNOG00000017758	LOC361985	137	23	145	12
ENSRNOG00000023086	LOC100360828	137	20	127	13
ENSRNOG00000048682	ZWINT	137	15	146	10
ENSRNOG00000000938	RAN	136	31	144	12
ENSRNOG00000007114	PSMA6	136	28	146	7
ENSRNOG00000009982	PNP	136	20	133	12
ENSRNOG00000013320	RGD1561916	136	26	112	9
ENSRNOG00000013545	POLR2E	136	19	124	15
ENSRNOG00000018487	SLC3A2	136	7	138	30
ENSRNOG00000025940	METTL9	136	20	146	10
ENSRNOG00000009928	BCKDHB	135	16	111	14
ENSRNOG00000010732	RGD1561590	135	9	127	10
ENSRNOG00000015865	AP2S1	135	10	125	8
ENSRNOG00000015866	HINT2	135	10	123	7
ENSRNOG00000021202	RTN3	135	4	141	12
ENSRNOG00000032401	H3F3C	135	11	141	12
ENSRNOG00000036839	HNRNPA1	135	29	167	5
ENSRNOG00000037627	TRAPPC1	135	11	136	12
ENSRNOG00000047322	CRB3	135	17	124	14
ENSRNOG00000001709	AP2M1	134	6	128	13
ENSRNOG00000013061	TUSC3	134	38	151	14
ENSRNOG00000050794	PDLIM4	134	13	121	9
ENSRNOG00000003724	MRPL27	133	3	121	9
ENSRNOG00000011060	UNC119	133	7	120	12
ENSRNOG00000019266	TMEM223	133	12	130	10
ENSRNOG00000051650	YWHAQ	133	17	141	10
ENSRNOG00000007089	LGMN	132	9	152	16
ENSRNOG00000008140	RPL15	132	6	122	11
ENSRNOG00000009449	TRIM35	132	29	139	20
ENSRNOG00000014289	ARPC2	132	22	135	12
ENSRNOG00000014654	LOC691807	132	29	126	10
ENSRNOG00000015278	MYL12A	132	12	157	16
ENSRNOG00000015843	ITFG1	132	30	149	14
ENSRNOG00000017127	RPL28	132	19	116	7
ENSRNOG00000028087	SDHAF4	132	23	139	31
ENSRNOG00000049876	PRKAR1A	132	35	143	9
ENSRNOG00000053362	GABARAPL1	132	6	130	9
ENSRNOG00000057823	UBC	132	8	128	13
ENSRNOG00000000557	PPA1	131	17	131	7
ENSRNOG00000005763	ARL1	131	38	147	5
ENSRNOG00000010306	H2AZ1	131	19	143	31
ENSRNOG00000013493	PSMA4	131	14	136	8
ENSRNOG00000015428	MFF	131	9	124	7
ENSRNOG00000017372	HIGD2A	131	5	126	17
ENSRNOG00000047853	SS18L2	131	14	129	10
ENSRNOG00000051286	LOC100911516	131	60	61	35
ENSRNOG00000000304	CD164	130	14	145	13
ENSRNOG00000000473	PFDN6	130	8	120	17
ENSRNOG00000008843	ECI1	130	12	125	13
ENSRNOG00000018568	RAB5C	130	6	126	6
ENSRNOG00000034078	MXI1	130	18	124	17
ENSRNOG00000054489	AABR07042821.1	130	10	115	15
ENSRNOG00000057934	TMX1	130	45	144	17
ENSRNOG00000001992	ATP6V1A	129	38	144	14
ENSRNOG00000010252	HEXA	129	15	122	14
ENSRNOG00000013763	ERLIN2	129	32	142	13
ENSRNOG00000015974	TMEM208	129	11	122	10
ENSRNOG00000019352	EMC6	129	12	120	3
ENSRNOG00000019798	STUB1	129	12	124	9
ENSRNOG00000062260	AABR07012061.2	129	32	153	18
ENSRNOG00000002553	SMIM14	128	26	129	9
ENSRNOG00000003496	TBC1D9	128	16	138	18
ENSRNOG00000008459	ANAPC13	128	18	114	9
ENSRNOG00000014765	VAPA	128	20	135	7
ENSRNOG00000019511	MRPS18A	128	9	108	5
ENSRNOG00000050410	SNRPD3	128	13	120	8
ENSRNOG00000000481	CUTA	127	7	113	11
ENSRNOG00000001274	VPS29	127	17	131	11
ENSRNOG00000014633	VPS28	127	8	118	7
ENSRNOG00000021725	UNC119B	127	32	132	17
ENSRNOG00000036816	WLS	127	39	159	17
ENSRNOG00000001346	COPS6	126	8	117	6
ENSRNOG00000005963	RAB2A	126	24	129	9
ENSRNOG00000011632	CCT5	126	36	131	10
ENSRNOG00000011849	NDUFS1	126	39	139	6
ENSRNOG00000005719	EMC4	125	9	116	7
ENSRNOG00000010362	ANXA2	125	7	134	6
ENSRNOG00000015857	CTSA	125	13	134	15
ENSRNOG00000060005	SURF4	125	8	124	10
ENSRNOG00000000054	ABHD8	124	9	116	13
ENSRNOG00000016807	OAT	124	28	134	8
ENSRNOG00000034242	VCP	124	14	131	11
ENSRNOG00000011414	PSMC3	123	9	121	9
ENSRNOG00000012576	SELENOS	123	33	130	11
ENSRNOG00000018972	RAB18	123	35	135	5
ENSRNOG00000019048	SOD2	123	31	126	11
ENSRNOG00000028896	A2M	123	29	143	36
ENSRNOG00000029726	GSTM1	123	29	121	16
ENSRNOG00000017405	RALY	122	7	119	9
ENSRNOG00000043098	MT2A	122	79	80	39
ENSRNOG00000050044	PTP4A2	122	29	134	5
ENSRNOG00000004629	FKBP3	121	20	117	11
ENSRNOG00000006901	CD320	121	12	112	6
ENSRNOG00000012178	LMBRD1	121	37	138	9
ENSRNOG00000012366	MESD	121	18	130	9
ENSRNOG00000016133	SUMO1	121	21	131	6
ENSRNOG00000018691	AURKAIP1	121	7	124	13
ENSRNOG00000030351	AABR07006627.1	121	15	130	11
ENSRNOG00000050051	PIN4	121	6	123	9
ENSRNOG00000051382	NTAN1	121	46	151	49
ENSRNOG00000001409	GNB2	120	8	105	13
ENSRNOG00000004820	SAR1B	120	25	124	6
ENSRNOG00000009006	CCDC47	120	33	141	12
ENSRNOG00000011714	SAT2	120	17	117	8
ENSRNOG00000014064	CTSH	120	10	128	24
ENSRNOG00000018708	PPP1CA	120	9	114	13
ENSRNOG00000000340	RTRAF	119	14	118	8
ENSRNOG00000003706	UFC1	119	10	116	9
ENSRNOG00000006283	LOC100359922	119	7	121	12
ENSRNOG00000011891	ATP6V1B2	119	24	115	11
ENSRNOG00000013360	PRKCSH	119	21	111	7
ENSRNOG00000014562	HNRNPF	119	22	121	8
ENSRNOG00000017481	SUCLA2	119	30	127	6
ENSRNOG00000017977	SMPD1	119	14	126	11
ENSRNOG00000019940	SSR2	119	4	116	9
ENSRNOG00000021338	TMEM132A	119	4	120	13
ENSRNOG00000053456	LAGE3	119	18	116	4
ENSRNOG00000001733	PPP1R2	118	20	132	9
ENSRNOG00000006197	CALU	118	27	132	7
ENSRNOG00000021027	DBP	118	11	121	20
ENSRNOG00000060344	AABR07073045.1	118	11	116	7
ENSRNOG00000001926	CLDN1	117	26	131	10
ENSRNOG00000002831	WFIKKN2	117	11	132	12
ENSRNOG00000003223	DEGS1	117	18	149	21
ENSRNOG00000011815	SGK1	117	35	139	16
ENSRNOG00000015078	IFITM3	117	9	121	15
ENSRNOG00000017243	BNIP3	117	16	118	9
ENSRNOG00000047890	LRRC23	117	10	121	10
ENSRNOG00000057676	POLR2M	117	7	118	6
ENSRNOG00000061213	MRPS36	117	20	119	18
ENSRNOG00000003863	TRIR	116	5	99	9
ENSRNOG00000004526	COX7A2L	116	17	121	6
ENSRNOG00000022681	RGD1561113	116	15	110	13
ENSRNOG00000050669	LOC100911515	116	67	125	23
ENSRNOG00000003350	MOSPD2	115	36	122	12
ENSRNOG00000007492	RPN2	115	12	123	14
ENSRNOG00000012085	ISCA2	115	6	112	9
ENSRNOG00000012616	PPT1	115	34	142	16
ENSRNOG00000016695	MMP2	115	13	111	21
ENSRNOG00000021082	KDELR1	115	11	110	6
ENSRNOG00000027028	LAMTOR4	115	9	107	7
ENSRNOG00000029875	MRPL41	115	6	109	12
ENSRNOG00000003846	PITPNA	114	20	118	9
ENSRNOG00000007316	IDH3B	114	9	113	5
ENSRNOG00000012090	SLC16A8	114	35	94	9
ENSRNOG00000029792	NEWGENE_1308171	114	32	140	20
ENSRNOG00000005358	PMM1	113	3	103	14
ENSRNOG00000011227	ATP1B2	113	9	128	9
ENSRNOG00000014525	HSPD1	113	28	120	6
ENSRNOG00000017144	MEA1	113	4	107	7
ENSRNOG00000020167	REEP5	113	4	111	8
ENSRNOG00000042359	PIGK	113	23	122	10
ENSRNOG00000053659	RGD1311703	113	12	113	3
ENSRNOG00000000465	SLC39A7	112	9	108	9
ENSRNOG00000003542	HCFC1R1	112	23	94	20
ENSRNOG00000005890	SERBP1	112	29	117	9
ENSRNOG00000011745	PSMA1	112	26	123	8
ENSRNOG00000014645	ALDH7A1	112	12	113	10
ENSRNOG00000018273	NCL	112	16	124	5
ENSRNOG00000019281	GLMP	112	13	116	12
ENSRNOG00000019729	JMJD8	112	15	107	9
ENSRNOG00000019937	KCNK1	112	30	113	6
ENSRNOG00000021882	TMED9	112	11	109	8
ENSRNOG00000037957	AIFM3	112	2	117	9
ENSRNOG00000048226	HMGN1	112	11	125	4
ENSRNOG00000050404	PMEPA1	112	43	93	9
ENSRNOG00000059593	CETN2	112	15	121	10
ENSRNOG00000009811	CNIH1	111	2	106	6
ENSRNOG00000010855	MRPL57	111	9	105	4
ENSRNOG00000011383	NDUFS4	111	14	110	4
ENSRNOG00000016991	ARL2BP	111	4	112	8
ENSRNOG00000018117	NDUFV1	111	7	106	8
ENSRNOG00000019651	SLC12A4	111	7	114	15
ENSRNOG00000058898	NEDD4	111	24	127	13
ENSRNOG00000059538	CLEC2G	111	27	127	13
ENSRNOG00000001223	PTTG1IP	110	7	117	11
ENSRNOG00000003472	ATP11C	110	57	148	9
ENSRNOG00000003951	PSMC1	110	13	114	8
ENSRNOG00000010934	SPA17	110	9	114	5
ENSRNOG00000014208	DCTN3	110	5	105	6
ENSRNOG00000014613	DDAH1	110	26	88	18
ENSRNOG00000016507	LOC687679	110	8	98	9
ENSRNOG00000052004	TXNL4A	110	8	96	9
ENSRNOG00000061684	NDUFA9	110	11	108	6
ENSRNOG00000003815	SLC25A11	109	14	103	9
ENSRNOG00000008236	DECR1	109	25	119	9
ENSRNOG00000019497	MRPL17	109	18	113	8
ENSRNOG00000050563	SUB1	109	14	115	6
ENSRNOG00000001009	BRI3	108	18	97	5
ENSRNOG00000002838	PDZD11	108	17	119	10
ENSRNOG00000007048	RAP1B	108	39	115	8
ENSRNOG00000012026	PSMC2	108	12	108	7
ENSRNOG00000013201	TEX264	108	20	97	9
ENSRNOG00000016137	RAD23B	108	22	116	5
ENSRNOG00000019178	TAF10	108	3	100	6
ENSRNOG00000031367	HPRT1	108	15	111	6
ENSRNOG00000050560	POLR2I	108	12	95	5
ENSRNOG00000001454	EIF4H	107	10	108	9
ENSRNOG00000002101	PAICS	107	34	119	9
ENSRNOG00000002928	GUK1	107	6	95	8
ENSRNOG00000005387	RBM3	107	25	128	27
ENSRNOG00000009313	LRPAP1	107	27	111	17
ENSRNOG00000010277	IDH3A	107	14	107	6
ENSRNOG00000015385	PINK1	107	11	109	13
ENSRNOG00000007237	ID2	106	35	98	29
ENSRNOG00000008393	TAX1BP1	106	27	122	9
ENSRNOG00000016973	TMEM242	106	14	101	3
ENSRNOG00000050649	TVP23B	106	32	114	8
ENSRNOG00000056870	GDI1	106	13	116	5
ENSRNOG00000000841	DDX39B	105	10	119	14
ENSRNOG00000005184	NOP10	105	2	96	3
ENSRNOG00000017854	UCP2	105	20	114	19
ENSRNOG00000047786	OGN	105	55	52	22
ENSRNOG00000053025	AC130391.3	105	21	101	11
ENSRNOG00000055446	AMFR	105	30	121	10
ENSRNOG00000001239	DDT	104	15	93	6
ENSRNOG00000008672	CHMP5	104	16	112	11
ENSRNOG00000011592	LRP10	104	8	100	9
ENSRNOG00000015079	DDOST	104	10	109	13
ENSRNOG00000016064	TKT	104	7	101	8
ENSRNOG00000024568	NDUFS7	104	13	89	9
ENSRNOG00000057774	RGD1560212	104	8	99	7
ENSRNOG00000001232	SLC19A1	103	12	105	13
ENSRNOG00000002642	PTGES3	103	14	100	6
ENSRNOG00000019868	PSMA5	103	17	107	6
ENSRNOG00000038902	RBIS	103	11	109	6
ENSRNOG00000045647	HAX1	103	29	114	15
ENSRNOG00000017279	TMEM50A	102	6	100	11
ENSRNOG00000012794	GRHPR	101	3	89	9
ENSRNOG00000014617	TGOLN2	101	10	112	8
ENSRNOG00000018653	PFDN1	101	3	95	6
ENSRNOG00000037540	TMEM256	101	12	81	8
ENSRNOG00000047812	NEWGENE_1586233	101	62	108	32
ENSRNOG00000000248	SRSF2	100	16	105	11
ENSRNOG00000000990	PDAP1	100	6	101	3
ENSRNOG00000004252	LOC108348062	100	6	97	9
ENSRNOG00000005157	RBBP7	100	23	106	6
ENSRNOG00000008178	NXN	100	14	98	7
ENSRNOG00000009297	CHCHD1	100	9	93	3
ENSRNOG00000009773	ELOVL4	100	20	104	8
ENSRNOG00000018627	PLEKHB1	100	21	102	13
ENSRNOG00000018631	ENKUR	100	29	109	7
ENSRNOG00000019572	LSM4	100	7	89	8
ENSRNOG00000020358	PTOV1	100	10	86	9
ENSRNOG00000020440	FADS2	100	27	115	10
ENSRNOG00000023322	OSTC	100	21	103	6
ENSRNOG00000009068	PHLDA3	99	15	96	8
ENSRNOG00000010668	ANXA6	99	6	104	11
ENSRNOG00000012162	MPDU1	99	21	107	4
ENSRNOG00000016589	MLF2	99	18	98	9
ENSRNOG00000020715	DDB1	99	13	102	7
ENSRNOG00000000108	AGA	98	15	105	11
ENSRNOG00000004628	DAZAP2	98	22	112	6
ENSRNOG00000006593	GRPEL1	98	15	95	5
ENSRNOG00000007738	HM13	98	8	95	3
ENSRNOG00000012181	LPL	98	20	114	29
ENSRNOG00000015461	SERPINE2	98	20	105	15
ENSRNOG00000016374	FGFR2	98	11	112	24
ENSRNOG00000019973	ARL3	98	8	93	10
ENSRNOG00000025580	LOC100912618	98	3	96	6
ENSRNOG00000028993	LOC102555453	98	58	118	34
ENSRNOG00000032780	MRPL58	98	8	90	6
ENSRNOG00000046799	PHB	98	7	93	5
ENSRNOG00000051615	HMGN2	98	13	109	9
ENSRNOG00000054775	FKBP11	98	9	99	3
ENSRNOG00000060956	ZFP706	98	7	96	5
ENSRNOG00000000893	TMEM248	97	9	96	8
ENSRNOG00000005686	SUCLG2	97	9	98	4
ENSRNOG00000020485	VAV3	97	21	125	16
ENSRNOG00000022702	FBXO22	97	19	99	9
ENSRNOG00000054080	CGNL1	97	12	101	14
ENSRNOG00000061058	CSDE1	97	18	109	5
ENSRNOG00000061108	ARCN1	97	18	101	6
ENSRNOG00000000133	TXNDC15	96	8	94	7
ENSRNOG00000001348	ERP29	96	16	87	6
ENSRNOG00000002730	RGS5	96	36	121	16
ENSRNOG00000007648	RAB11B	96	10	93	9
ENSRNOG00000008604	NSFL1C	96	7	94	4
ENSRNOG00000009960	PUF60	96	5	90	8
ENSRNOG00000010550	TRAPPC3	96	14	92	6
ENSRNOG00000014581	TRAPPC2L	96	8	89	7
ENSRNOG00000016592	GNAI2	96	7	98	10
ENSRNOG00000016596	HSPA4	96	24	106	11
ENSRNOG00000016619	USE1	96	13	91	6
ENSRNOG00000018818	TXNL1	96	17	98	4
ENSRNOG00000020005	MAP2K2	96	3	90	9
ENSRNOG00000021232	DDRGK1	96	5	91	5
ENSRNOG00000025274	HEXB	96	12	99	8
ENSRNOG00000026124	ID3	96	14	94	32
ENSRNOG00000039668	COL8A1	96	42	124	19
ENSRNOG00000015295	CTDSP1	95	3	91	6
ENSRNOG00000016383	COMMD3	95	14	99	7
ENSRNOG00000017154	ATP11A	95	31	122	20
ENSRNOG00000017447	EIF2S2	95	22	106	9
ENSRNOG00000020607	BCKDHA	95	8	85	10
ENSRNOG00000021750	ID1	95	15	78	22
ENSRNOG00000023830	DNASE2	95	18	85	9
ENSRNOG00000036852	PCBP2	95	16	102	9
ENSRNOG00000050401	VBP1	95	8	84	13
ENSRNOG00000059572	TSEN34L1	95	21	93	14
ENSRNOG00000000996	ARPC1A	94	8	85	8
ENSRNOG00000002125	CCNI	94	8	98	6
ENSRNOG00000003928	TMCO1	94	29	108	6
ENSRNOG00000006751	PSMD6	94	19	99	5
ENSRNOG00000009063	DNAJC15	94	16	92	10
ENSRNOG00000012738	EIF3M	94	20	100	4
ENSRNOG00000015749	NME3	94	6	86	3
ENSRNOG00000016416	RNH1	94	7	95	4
ENSRNOG00000017752	MCCC2	94	9	93	< 1
ENSRNOG00000019070	ST13	94	24	99	4
ENSRNOG00000028629	AKT1	94	10	91	7
ENSRNOG00000038489	SUMO3	94	8	100	2
ENSRNOG00000043328	CHMP2A	94	14	88	4
ENSRNOG00000046883	MYDGF	94	17	84	11
ENSRNOG00000058053	UBE2N	94	15	100	3
ENSRNOG00000001269	PPP1CC	93	11	93	8
ENSRNOG00000006992	RPL7	93	12	93	6
ENSRNOG00000008822	FKBP1A	93	8	95	7
ENSRNOG00000011282	PPP2R1A	93	5	90	8
ENSRNOG00000013340	TWSG1	93	20	106	8
ENSRNOG00000014109	PSMD13	93	14	93	2
ENSRNOG00000016327	MCEE	93	6	85	4
ENSRNOG00000018211	UROD	93	7	89	6
ENSRNOG00000018255	CLPTM1	93	4	93	9
ENSRNOG00000018796	HERPUD1	93	3	96	16
ENSRNOG00000019568	JUND	93	4	89	12
ENSRNOG00000019666	UBXN1	93	5	90	7
ENSRNOG00000000585	AMD1	92	23	86	15
ENSRNOG00000000847	CSNK2B	92	6	84	7
ENSRNOG00000001385	PLBD2	92	8	95	13
ENSRNOG00000002536	C1GALT1C1	92	22	98	7
ENSRNOG00000009057	SEC62	92	14	99	2
ENSRNOG00000009248	PNRC2	92	23	105	9
ENSRNOG00000010184	BRK1	92	6	91	4
ENSRNOG00000010800	HADHB	92	13	98	6
ENSRNOG00000012630	RHOC	92	7	97	7
ENSRNOG00000023577	GIGYF2	92	18	99	12
ENSRNOG00000017552	MRPL34	91	5	83	8
ENSRNOG00000047393	KRT18	91	4	95	11
ENSRNOG00000058658	MTCH2	91	33	98	8
ENSRNOG00000060728	TUBA1A	91	8	94	9
ENSRNOG00000002225	SCARB2	90	37	102	18
ENSRNOG00000004612	PPP1CB	90	28	102	5
ENSRNOG00000005610	YIPF4	90	19	98	7
ENSRNOG00000008566	MRPL15	90	14	86	6
ENSRNOG00000009934	EMC3	90	13	89	9
ENSRNOG00000013110	NUDT2	90	7	90	3
ENSRNOG00000013443	TM9SF3	90	38	111	7
ENSRNOG00000013766	ACAA2	90	13	117	21
ENSRNOG00000015221	EIF3F	90	5	89	7
ENSRNOG00000016496	CTSC	90	26	111	7
ENSRNOG00000016638	GNB1	90	25	101	10
ENSRNOG00000017309	RSRP1	90	24	104	26
ENSRNOG00000018186	LAMTOR5	90	16	87	8
ENSRNOG00000020467	NREP	90	20	108	10
ENSRNOG00000021316	TMEM98	90	4	88	8
ENSRNOG00000055572	IDH3G	90	13	87	5
ENSRNOG00000004160	PRPS2	89	19	85	6
ENSRNOG00000004959	ACTR2	89	40	101	7
ENSRNOG00000005046	TSPAN13	89	15	98	8
ENSRNOG00000007227	MIEN1	89	6	83	7
ENSRNOG00000007283	ERLEC1	89	10	97	7
ENSRNOG00000013211	CHCHD3	89	24	94	6
ENSRNOG00000016190	COQ9	89	19	82	4
ENSRNOG00000019490	SLC20A2	89	12	98	12
ENSRNOG00000022392	HSPB8	89	9	90	10
ENSRNOG00000029549	ECI3	89	7	91	7
ENSRNOG00000061216	TUBB5	89	15	80	5
ENSRNOG00000001211	GATD3A	88	8	81	9
ENSRNOG00000002585	CUL4B	88	29	106	5
ENSRNOG00000005397	MAEA	88	9	80	9
ENSRNOG00000006961	SNRPB	88	7	85	8
ENSRNOG00000007769	MARCHF2	88	9	87	8
ENSRNOG00000015437	TMEM14C	88	10	86	8
ENSRNOG00000023546	HSPB1	88	10	78	16
ENSRNOG00000031769	CHCHD7	88	30	78	22
ENSRNOG00000047867	KLHDC8B	88	18	96	3
ENSRNOG00000048622	SIN3B	88	12	87	8
ENSRNOG00000053086	SELENOP	88	37	106	6
ENSRNOG00000053109	MRPL53	88	27	75	12
ENSRNOG00000000438	RNF5	87	18	89	5
ENSRNOG00000001719	PSMD2	87	8	90	7
ENSRNOG00000007356	CHMP3	87	21	98	6
ENSRNOG00000007900	TSPAN33	87	5	85	8
ENSRNOG00000009552	SERINC3	87	22	100	7
ENSRNOG00000010912	MRPS25	87	11	87	8
ENSRNOG00000011320	IGFBPL1	87	7	98	22
ENSRNOG00000014051	PGRMC2	87	15	94	9
ENSRNOG00000014405	APRT	87	6	86	8
ENSRNOG00000015304	TMEM160	87	13	78	10
ENSRNOG00000018553	PITPNM1	87	12	82	9
ENSRNOG00000019981	SDF4	87	14	94	10
ENSRNOG00000020667	SHISA5	87	3	87	5
ENSRNOG00000021164	STIP1	87	16	82	13
ENSRNOG00000025592	TSPAN31	87	7	87	5
ENSRNOG00000026109	PRMT1	87	7	83	5
ENSRNOG00000053428	CCPG1	87	24	101	10
ENSRNOG00000054172	CTNNB1	87	24	102	8
ENSRNOG00000000111	COPRS	86	7	86	10
ENSRNOG00000000281	PRODH1	86	9	85	8
ENSRNOG00000003399	HNRNPH1	86	20	99	11
ENSRNOG00000007091	LY6E	86	6	85	7
ENSRNOG00000008543	PDLIM2	86	18	89	10
ENSRNOG00000008950	ADI1	86	18	88	8
ENSRNOG00000009037	SULF1	86	17	109	11
ENSRNOG00000010218	EIF5	86	18	99	5
ENSRNOG00000018091	GDI2	86	18	96	7
ENSRNOG00000018570	C1QTNF3	86	26	104	12
ENSRNOG00000025040	GNG10	86	17	89	6
ENSRNOG00000026745	ACSL6	86	20	81	11
ENSRNOG00000027770	TRPM3	86	32	107	18
ENSRNOG00000050547	SYNGR2	86	6	82	10
ENSRNOG00000051257	AABR07039356.2	86	45	133	32
ENSRNOG00000005016	TMED4	85	24	89	8
ENSRNOG00000015844	SNRPD2	85	12	75	5
ENSRNOG00000017962	SERPINB6A	85	12	90	6
ENSRNOG00000019253	BCAR1	85	4	81	7
ENSRNOG00000019552	LSM7	85	6	72	9
ENSRNOG00000019734	MRPL14	85	5	75	9
ENSRNOG00000020433	ACTN4	85	4	92	6
ENSRNOG00000020583	FCGRT	85	6	84	12
ENSRNOG00000021138	CERS2	85	3	89	5
ENSRNOG00000027514	UBE2M	85	7	75	8
ENSRNOG00000036835	COPZ1	85	2	81	5
ENSRNOG00000050510	RAB1B	85	3	81	5
ENSRNOG00000055179	TSEN34	85	35	84	23
ENSRNOG00000058484	ANP32A	85	7	88	3
ENSRNOG00000008452	EID1	84	21	87	10
ENSRNOG00000010038	PSMC5	84	8	84	7
ENSRNOG00000012106	DNAJA4	84	25	90	10
ENSRNOG00000016581	SERPINB1A	84	14	83	7
ENSRNOG00000017829	SSU72	84	9	82	4
ENSRNOG00000019826	SIL1	84	9	76	7
ENSRNOG00000022101	CRABP2	84	18	84	13
ENSRNOG00000024140	SFT2D1	84	6	78	7
ENSRNOG00000028746	GSTO1	84	14	85	6
ENSRNOG00000033623	PIGX	84	17	85	9
ENSRNOG00000005428	CTBP1	83	6	82	5
ENSRNOG00000015630	CCT7	83	12	85	5
ENSRNOG00000016907	PPP5C	83	3	82	7
ENSRNOG00000017783	SFRP1	83	14	84	15
ENSRNOG00000020246	MYL9	83	12	100	17
ENSRNOG00000022273	RFK	83	22	86	5
ENSRNOG00000034093	AABR07011951.1	83	36	90	12
ENSRNOG00000038999	RT1-A1	83	43	62	51
ENSRNOG00000045637	RNF14	83	11	93	10
ENSRNOG00000003209	PCP4L1	82	16	81	23
ENSRNOG00000007504	ACTR10	82	18	87	6
ENSRNOG00000010628	SEC13	82	19	83	4
ENSRNOG00000010984	ANXA11	82	5	83	5
ENSRNOG00000016452	CREB3	82	11	85	8
ENSRNOG00000017074	RAB28	82	13	86	6
ENSRNOG00000018529	CSNK1G2	82	6	80	6
ENSRNOG00000019328	PHGDH	82	10	71	16
ENSRNOG00000020016	LAMTOR1	82	5	80	5
ENSRNOG00000033611	WDR83OS	82	9	79	7
ENSRNOG00000001795	ITGB5	81	2	88	9
ENSRNOG00000007133	PLXNB2	81	2	87	12
ENSRNOG00000008673	ARPC3	81	11	92	9
ENSRNOG00000008744	COPS2	81	22	90	6
ENSRNOG00000014362	NUDT14	81	6	75	6
ENSRNOG00000015953	OAZ2	81	17	83	7
ENSRNOG00000016257	COTL1	81	10	75	12
ENSRNOG00000017106	CSNK1A1	81	27	95	6
ENSRNOG00000018456	LOC100911664	81	12	81	6
ENSRNOG00000019749	UBE2J2	81	5	75	3
ENSRNOG00000023919	NIPSNAP2	81	12	81	5
ENSRNOG00000031479	HDLBP	81	11	86	9
ENSRNOG00000051179	VPS25	81	8	83	6
ENSRNOG00000062108	TOMM5	81	12	78	8
ENSRNOG00000006762	SNU13	80	19	89	4
ENSRNOG00000007775	CMPK1	80	21	85	3
ENSRNOG00000009642	CCT4	80	22	82	6
ENSRNOG00000010448	PTBP1	80	8	82	5
ENSRNOG00000011663	RNF7	80	11	81	3
ENSRNOG00000011800	F3	80	27	97	13
ENSRNOG00000012151	ITPRIPL1	80	34	92	12
ENSRNOG00000013828	SIRT3	80	9	74	3
ENSRNOG00000014890	MRPL43	80	6	77	6
ENSRNOG00000016161	LMAN2	80	5	79	9
ENSRNOG00000018086	SLC22A8	80	19	81	7
ENSRNOG00000018114	ACADVL	80	11	83	7
ENSRNOG00000019848	RBM39	80	14	93	8
ENSRNOG00000020619	EIF3G	80	5	76	5
ENSRNOG00000024629	HADHA	80	6	83	7
ENSRNOG00000030445	ORMDL3	80	22	83	11
ENSRNOG00000051170	DDX17	80	34	102	16
ENSRNOG00000004206	GLRX5	79	5	69	5
ENSRNOG00000006304	MDM2	79	23	72	9
ENSRNOG00000012594	SUGT1	79	11	79	6
ENSRNOG00000013179	TINAGL1	79	5	80	7
ENSRNOG00000013381	TSG101	79	8	78	4
ENSRNOG00000014973	TEKT1	79	9	75	8
ENSRNOG00000015733	MYL12B	79	9	74	3
ENSRNOG00000015753	EPN1	79	4	77	6
ENSRNOG00000016343	DKK3	79	10	86	5
ENSRNOG00000018089	SRA1	79	8	73	3
ENSRNOG00000019201	NAXE	79	6	72	6
ENSRNOG00000029197	DIABLO	79	7	79	5
ENSRNOG00000047565	ECHS1	79	22	87	7
ENSRNOG00000047988	BOLA2	79	16	68	4
ENSRNOG00000059017	AC106292.2	79	27	91	11
ENSRNOG00000001479	GTF2I	78	13	81	14
ENSRNOG00000003229	TSPAN7	78	10	87	9
ENSRNOG00000006326	ATRAID	78	8	77	8
ENSRNOG00000010474	HMCES	78	18	84	6
ENSRNOG00000012053	S100A16	78	17	75	7
ENSRNOG00000014399	AAMP	78	6	78	4
ENSRNOG00000014485	PDCD6	78	6	82	5
ENSRNOG00000018225	TP53INP2	78	7	83	11
ENSRNOG00000018994	PSMC4	78	2	74	7
ENSRNOG00000019212	TPP1	78	7	88	8
ENSRNOG00000031453	MANBAL	78	6	82	5
ENSRNOG00000049452	NEBL	78	33	95	7
ENSRNOG00000051100	AABR07021547.1	78	36	86	16
ENSRNOG00000056207	CAPZA2	78	18	87	7
ENSRNOG00000002693	NME1	77	8	70	4
ENSRNOG00000003211	SRP9	77	15	76	4
ENSRNOG00000003747	GET3	77	3	71	5
ENSRNOG00000006130	RAB5B	77	12	80	5
ENSRNOG00000009097	IMMT	77	20	82	5
ENSRNOG00000012640	DPP7	77	6	76	10
ENSRNOG00000013023	NOP53	77	7	76	9
ENSRNOG00000014297	SDC4	77	20	70	5
ENSRNOG00000017253	CCDC107	77	6	74	5
ENSRNOG00000018176	RAB6A	77	25	84	7
ENSRNOG00000018937	GSTM7	77	3	86	15
ENSRNOG00000019724	GANAB	77	5	84	7
ENSRNOG00000020385	FADS3	77	17	77	10
ENSRNOG00000021602	ZMYND10	77	7	69	7
ENSRNOG00000024022	NDFIP2	77	20	84	7
ENSRNOG00000026634	GLIPR1L1	77	20	77	9
ENSRNOG00000027126	DPY30	77	10	79	3
ENSRNOG00000028822	BEX3	77	5	78	6
ENSRNOG00000042179	CFAP20	77	14	76	7
ENSRNOG00000052219	GM2A	77	8	79	6
ENSRNOG00000057862	RSPH1	77	8	75	7
ENSRNOG00000059215	SLC66A2	77	13	78	6
ENSRNOG00000002956	STIM2	76	15	84	9
ENSRNOG00000004132	LASP1	76	12	73	9
ENSRNOG00000004401	MRPL13	76	15	73	5
ENSRNOG00000007892	TRAM1	76	17	85	4
ENSRNOG00000008902	PON1	76	17	94	13
ENSRNOG00000010580	ACOT7	76	10	70	7
ENSRNOG00000012722	PPDPF	76	16	67	8
ENSRNOG00000012999	PHB2	76	9	74	6
ENSRNOG00000013714	SNRPD1	76	11	79	6
ENSRNOG00000014058	TOMM22	76	16	78	4
ENSRNOG00000015736	DHRS3	76	6	69	11
ENSRNOG00000016251	DNAJA2	76	21	86	3
ENSRNOG00000019721	YPEL3	76	6	73	12
ENSRNOG00000021233	ITPA	76	7	75	3
ENSRNOG00000038176	UFM1	76	12	79	6
ENSRNOG00000047816	CCS	76	3	73	6
ENSRNOG00000000437	AGPAT1	75	9	74	6
ENSRNOG00000001316	ANAPC5	75	5	72	8
ENSRNOG00000006818	ARL6IP5	75	11	79	4
ENSRNOG00000008218	ATP6V0E2	75	24	83	8
ENSRNOG00000009535	STOML2	75	8	74	7
ENSRNOG00000010543	SRPRA	75	12	81	6
ENSRNOG00000010958	PRDX3	75	8	73	7
ENSRNOG00000014268	ABCA2	75	4	77	11
ENSRNOG00000015128	SAE1	75	8	74	7
ENSRNOG00000016967	HFE	75	14	87	9
ENSRNOG00000018390	PLD3	75	12	75	7
ENSRNOG00000020487	COA3	75	10	72	6
ENSRNOG00000020495	EIF3K	75	8	69	2
ENSRNOG00000020994	SLC25A39	75	1	73	6
ENSRNOG00000021139	ESRRA	75	13	64	10
ENSRNOG00000055068	PPIAL4D	75	2	80	4
ENSRNOG00000055305	PARVB	75	2	69	9
ENSRNOG00000001285	ATP2A2	74	10	85	7
ENSRNOG00000001862	UBE2L3	74	3	73	5
ENSRNOG00000002418	TGFB2	74	15	89	13
ENSRNOG00000005796	CTNNA1	74	5	78	7
ENSRNOG00000007051	RRAGA	74	17	77	6
ENSRNOG00000011020	EIF3L	74	4	68	6
ENSRNOG00000018791	DNLZ	74	8	65	8
ENSRNOG00000019804	B3GAT3	74	3	69	4
ENSRNOG00000025481	DCTN2	74	6	75	7
ENSRNOG00000027690	EIF3EL1	74	21	82	5
ENSRNOG00000042960	RGCC	74	3	71	10
ENSRNOG00000046918	APOO	74	13	72	4
ENSRNOG00000053452	LOC100361457	74	8	101	18
ENSRNOG00000056325	MOCS2	74	16	80	11
ENSRNOG00000000017	STEAP1	73	12	79	8
ENSRNOG00000004103	TRAPPC6B	73	13	76	3
ENSRNOG00000008320	LYPLA1	73	18	81	5
ENSRNOG00000011140	PRXL2A	73	4	76	5
ENSRNOG00000011161	SLC2A12	73	19	87	9
ENSRNOG00000013507	SELENOT	73	25	90	8
ENSRNOG00000013712	TEX261	73	10	79	11
ENSRNOG00000014398	SCARA5	73	11	74	13
ENSRNOG00000015496	TPM4	73	18	91	11
ENSRNOG00000016829	ISOC2B	73	1	64	7
ENSRNOG00000017907	UBE2I	73	16	74	8
ENSRNOG00000019342	SULT1A1	73	18	83	7
ENSRNOG00000021168	ANP32E	73	17	83	2
ENSRNOG00000031731	FAM216A	73	5	75	6
ENSRNOG00000033498	CIB1	73	4	63	5
ENSRNOG00000046357	ADH5	73	13	74	5
ENSRNOG00000057628	SLC5A6	73	13	75	10
ENSRNOG00000003849	STX8	72	12	68	4
ENSRNOG00000006617	AABR07060487.1	72	20	78	10
ENSRNOG00000010947	MMP14	72	16	78	10
ENSRNOG00000011214	POLR2F	72	7	68	7
ENSRNOG00000012123	FDX1	72	16	70	2
ENSRNOG00000013492	CAP1	72	5	76	8
ENSRNOG00000015019	SPG21	72	4	72	5
ENSRNOG00000018662	AMACR	72	9	69	8
ENSRNOG00000018901	RAB14	72	16	75	9
ENSRNOG00000020194	HES6	72	13	67	5
ENSRNOG00000029370	ABHD3	72	15	75	5
ENSRNOG00000032630	MRPS28	72	4	63	7
ENSRNOG00000032925	AC118414.1	72	16	66	15
ENSRNOG00000033790	HNRNPU	72	13	83	5
ENSRNOG00000037580	PSMD8	72	7	72	2
ENSRNOG00000039877	SMIM11A	72	8	64	4
ENSRNOG00000042720	MRPL28	72	8	71	5
ENSRNOG00000054770	RDH11	72	6	71	6
ENSRNOG00000003881	NIT1	71	9	66	6
ENSRNOG00000004205	PKDCC	71	4	76	9
ENSRNOG00000005286	COCH	71	20	74	19
ENSRNOG00000014811	CYHR1	71	1	64	8
ENSRNOG00000020763	SNRNP70	71	9	82	8
ENSRNOG00000021133	LSM14A	71	12	75	7
ENSRNOG00000043377	FDPS	71	11	80	7
ENSRNOG00000046836	AC133403.1	71	15	69	5
ENSRNOG00000000520	SRSF3	70	22	73	12
ENSRNOG00000001689	ARL6	70	12	75	7
ENSRNOG00000003463	SREBF1	70	12	71	11
ENSRNOG00000005261	FBXL5	70	14	75	5
ENSRNOG00000005389	PPP2CA	70	19	78	4
ENSRNOG00000007330	CAPZB	70	10	72	4
ENSRNOG00000012186	GOLPH3	70	14	72	4
ENSRNOG00000012751	TM9SF2	70	17	80	8
ENSRNOG00000013506	ZFAND6	70	12	76	5
ENSRNOG00000014160	TCP1	70	12	73	4
ENSRNOG00000014317	ARPC5L	70	3	65	4
ENSRNOG00000017468	TRAPPC6A	70	4	59	6
ENSRNOG00000020542	KRTCAP2	70	7	65	4
ENSRNOG00000022153	TMEM134	70	4	65	5
ENSRNOG00000023455	POMGNT1	70	4	67	6
ENSRNOG00000023816	APH1A	70	13	75	4
ENSRNOG00000029735	PID1	70	15	72	3
ENSRNOG00000032034	SUPT5H	70	6	72	8
ENSRNOG00000046698	GPS1	70	7	70	6
ENSRNOG00000056485	LOC103694903	70	19	78	4
ENSRNOG00000001821	ADIPOQ	69	16	87	10
ENSRNOG00000002292	HNRNPD	69	7	70	7
ENSRNOG00000003691	TMED7	69	17	75	5
ENSRNOG00000005130	LOC103693780	69	12	75	10
ENSRNOG00000005308	TMX2	69	17	78	6
ENSRNOG00000007134	STRAP	69	9	70	5
ENSRNOG00000007600	IGSF1	69	11	62	12
ENSRNOG00000009592	CYB5R3	69	15	73	9
ENSRNOG00000010233	CALD1	69	15	90	8
ENSRNOG00000011300	AABR07031193.1	69	10	81	13
ENSRNOG00000012808	TMEM259	69	5	64	7
ENSRNOG00000014690	PIGT	69	4	71	11
ENSRNOG00000016356	GOT1	69	10	68	5
ENSRNOG00000016559	TM2D2	69	3	63	6
ENSRNOG00000017166	MYCBP	69	12	73	4
ENSRNOG00000018044	PHYH	69	7	73	7
ENSRNOG00000018920	SLC25A17	69	8	73	3
ENSRNOG00000021010	ARL2	69	9	61	7
ENSRNOG00000021262	SLC23A2	69	11	68	9
ENSRNOG00000029399	BCAM	69	4	68	6
ENSRNOG00000032902	YBX1-PS3	69	7	70	6
ENSRNOG00000043286	CPNE2	69	19	70	10
ENSRNOG00000045698	LIN7C	69	35	80	4
ENSRNOG00000047374	GNAS	69	15	62	7
ENSRNOG00000052429	STARD3NL	69	11	71	4
ENSRNOG00000054063	NAA80	69	25	65	6
ENSRNOG00000000989	BUD31	68	5	66	6
ENSRNOG00000005587	SUCLG1	68	10	67	5
ENSRNOG00000006545	SEPTIN7	68	21	79	5
ENSRNOG00000007124	KRCC1	68	13	72	4
ENSRNOG00000010029	UBALD2	68	15	70	1
ENSRNOG00000011489	R3HDM4	68	6	61	10
ENSRNOG00000015205	CYB5A	68	4	68	6
ENSRNOG00000023360	FUS	68	15	83	13
ENSRNOG00000026610	AKIRIN1	68	15	70	9
ENSRNOG00000027151	LRRC58	68	35	85	10
ENSRNOG00000032844	RT1-DA	68	23	82	10
ENSRNOG00000037835	CATIP	68	12	67	4
ENSRNOG00000043210	PPP3R1	68	14	68	4
ENSRNOG00000048322	LOC100911492	68	16	74	3
ENSRNOG00000048981	AHSA1	68	9	64	9
ENSRNOG00000052990	CERS5	68	12	70	4
ENSRNOG00000056186	OTX2	68	16	74	3
ENSRNOG00000001195	TRPV4	67	9	56	12
ENSRNOG00000001214	PFKL	67	6	63	6
ENSRNOG00000001376	METTL7A	67	5	68	7
ENSRNOG00000001592	CCT8	67	15	69	4
ENSRNOG00000002630	CNOT8	67	10	64	11
ENSRNOG00000008994	ARPC4	67	15	57	7
ENSRNOG00000009103	CHRAC1	67	5	67	6
ENSRNOG00000010584	TMEM123	67	7	78	10
ENSRNOG00000010945	YWHAB	67	2	68	4
ENSRNOG00000011621	HNRNPC	67	18	68	7
ENSRNOG00000013520	MAT2A	67	20	79	7
ENSRNOG00000013892	CBY1	67	10	69	11
ENSRNOG00000014445	HP1BP3	67	9	72	6
ENSRNOG00000018102	COA5	67	8	73	4
ENSRNOG00000019090	CCT3	67	8	63	6
ENSRNOG00000019282	UBQLN1	67	7	68	6
ENSRNOG00000020615	NAP1L4	67	17	70	5
ENSRNOG00000021223	PTPRA	67	9	73	9
ENSRNOG00000033426	CDC37	67	4	67	4
ENSRNOG00000043094	OXCT1	67	11	71	7
ENSRNOG00000047115	COX16	67	8	75	8
ENSRNOG00000049696	RSPH4A	67	7	69	7
ENSRNOG00000049780	SRI	67	19	71	6
ENSRNOG00000055984	ADRM1	67	5	62	5
ENSRNOG00000058609	PALMD	67	5	64	4
ENSRNOG00000000926	MRPS17	66	3	65	5
ENSRNOG00000003853	SCOC	66	11	70	6
ENSRNOG00000005123	EMC2	66	16	72	7
ENSRNOG00000005276	CSNK2A1	66	29	76	8
ENSRNOG00000006244	LZTFL1	66	13	67	8
ENSRNOG00000006364	DLD	66	20	74	4
ENSRNOG00000009845	ACADM	66	13	71	5
ENSRNOG00000010178	CGRRF1	66	9	67	5
ENSRNOG00000011952	SAMM50	66	4	63	5
ENSRNOG00000012778	MAGOH	66	8	67	6
ENSRNOG00000017952	SEPTIN2	66	12	74	3
ENSRNOG00000018822	SLC5A5	66	8	57	8
ENSRNOG00000019428	HIGD1A	66	6	64	2
ENSRNOG00000030712	RT1-A2	66	2	68	8
ENSRNOG00000032825	LOC100362027	66	13	73	8
ENSRNOG00000037566	RGD1560398	66	38	38	18
ENSRNOG00000043141	AP3S2	66	6	61	10
ENSRNOG00000043225	ZFP771	66	7	61	12
ENSRNOG00000045561	UQCC3	66	2	63	5
ENSRNOG00000050578	RHEB	66	6	66	7
ENSRNOG00000050697	CTSZ	66	8	65	10
ENSRNOG00000057729	STRIP2	66	27	72	12
ENSRNOG00000060793	EIF2S3	66	14	74	3
ENSRNOG00000002618	IVNS1ABP	65	29	74	17
ENSRNOG00000003284	EPN3	65	5	62	12
ENSRNOG00000004846	ATP6V1C1	65	17	71	6
ENSRNOG00000006359	GALK1	65	4	56	3
ENSRNOG00000006766	LAPTM4B	65	7	70	8
ENSRNOG00000006813	SUMF1	65	12	79	10
ENSRNOG00000008049	MAX	65	6	74	5
ENSRNOG00000009421	IVD	65	9	66	4
ENSRNOG00000011661	HNRNPH2	65	23	74	6
ENSRNOG00000011857	MTPN	65	22	75	6
ENSRNOG00000012073	ABHD14B	65	6	55	6
ENSRNOG00000014575	RTCA	65	7	68	7
ENSRNOG00000015551	FUCA2	65	13	73	9
ENSRNOG00000019246	PSME2	65	3	64	5
ENSRNOG00000020288	SLC25A20	65	3	65	4
ENSRNOG00000021147	BAD	65	11	58	9
ENSRNOG00000021828	CORO1B	65	3	59	6
ENSRNOG00000025383	PDHA1	65	5	67	4
ENSRNOG00000026842	NNT	65	14	71	7
ENSRNOG00000030862	ATP6V1H	65	13	68	6
ENSRNOG00000033261	FAM107A	65	9	67	11
ENSRNOG00000038166	PTGR2	65	16	70	5
ENSRNOG00000055634	AABR07024908.1	65	5	77	17
ENSRNOG00000000582	DDO	64	5	62	6
ENSRNOG00000003203	HEXIM1	64	9	59	11
ENSRNOG00000003232	SLC9A3R1	64	5	60	5
ENSRNOG00000004291	CLTC	64	15	75	6
ENSRNOG00000007788	GLOD4	64	12	68	7
ENSRNOG00000009225	COPZ2	64	9	58	8
ENSRNOG00000010067	LYPLA2	64	13	52	3
ENSRNOG00000011029	SEC11A	64	10	64	5
ENSRNOG00000013514	MAF1	64	5	60	8
ENSRNOG00000013889	TMED3	64	3	63	6
ENSRNOG00000016470	NDUFA10L1	64	4	63	4
ENSRNOG00000019536	SMIM3	64	7	65	8
ENSRNOG00000021318	EPAS1	64	5	66	5
ENSRNOG00000029543	CISH	64	28	52	8
ENSRNOG00000032539	SPAG8	64	8	65	5
ENSRNOG00000039876	LOC681410	64	11	69	10
ENSRNOG00000047768	LAMB2	64	3	67	10
ENSRNOG00000050827	NEWGENE_1310561	64	7	56	12
ENSRNOG00000058916	CCDC65	64	8	66	5
ENSRNOG00000061376	PSCA	64	11	71	21
ENSRNOG00000000888	SBDS	63	7	67	3
ENSRNOG00000003206	ACTR3	63	11	69	4
ENSRNOG00000003611	DYNLT3	63	11	64	5
ENSRNOG00000005129	DTX3	63	7	67	7
ENSRNOG00000010204	TMEM9	63	3	64	5
ENSRNOG00000010232	ENPP5	63	14	74	6
ENSRNOG00000017250	GMPR	63	10	52	6
ENSRNOG00000017676	PLVAP	63	6	59	10
ENSRNOG00000017843	POLR3K	63	8	60	5
ENSRNOG00000019778	CAVIN1	63	3	70	3
ENSRNOG00000025570	OS9	63	3	64	5
ENSRNOG00000031506	FTL1	63	29	51	6
ENSRNOG00000045686	NFS1	63	13	67	5
ENSRNOG00000045747	CAPNS1	63	7	73	27
ENSRNOG00000046330	AABR07029581.1	63	7	67	5
ENSRNOG00000046585	AABR07054370.1	63	5	60	6
ENSRNOG00000048194	LOC100912380	63	7	48	28
ENSRNOG00000051051	FAM122A	63	4	63	5
ENSRNOG00000053943	COPS3	63	17	66	4
ENSRNOG00000060329	EMB	63	21	72	8
ENSRNOG00000000923	CCT6A	62	20	64	4
ENSRNOG00000003123	RPA1	62	14	64	6
ENSRNOG00000003392	GRSF1	62	8	65	6
ENSRNOG00000003653	FH	62	9	60	5
ENSRNOG00000003689	NONO	62	6	67	5
ENSRNOG00000003923	RAB21	62	10	67	2
ENSRNOG00000004220	EBAG9	62	6	66	3
ENSRNOG00000006500	SNF8	62	9	57	5
ENSRNOG00000006569	ITGB8	62	32	82	12
ENSRNOG00000006587	SETD3	62	16	67	8
ENSRNOG00000008063	HIBADH	62	7	67	7
ENSRNOG00000010997	EDNRB	62	26	73	10
ENSRNOG00000011302	RAB11A	62	6	67	3
ENSRNOG00000012693	PMPCB	62	11	62	3
ENSRNOG00000017297	CAB39	62	17	71	7
ENSRNOG00000017646	RGD1309651	62	15	56	10
ENSRNOG00000019243	GLB1L	62	19	71	6
ENSRNOG00000020975	MRPL49	62	18	64	7
ENSRNOG00000030055	VAMP3	62	10	68	6
ENSRNOG00000039265	PSMG4	62	2	60	5
ENSRNOG00000042037	SMIM7	62	4	60	4
ENSRNOG00000048834	PLIN3	62	11	59	4
ENSRNOG00000052945	AABR07002969.1	62	20	62	9
ENSRNOG00000057284	CENPB	62	7	69	6
ENSRNOG00000005151	DYNC2LI1	61	11	63	13
ENSRNOG00000006744	ACYP1	61	3	59	7
ENSRNOG00000008312	STRA6	61	4	63	8
ENSRNOG00000011523	MACROH2A1	61	8	62	5
ENSRNOG00000015033	MXD4	61	10	67	9
ENSRNOG00000016539	MXD3	61	3	59	3
ENSRNOG00000018761	EIF3C	61	9	65	6
ENSRNOG00000019294	STK16	61	10	61	6
ENSRNOG00000019532	EMC10	61	2	63	7
ENSRNOG00000019725	ACTR1A	61	7	61	4
ENSRNOG00000021438	TUBA1C	61	6	59	6
ENSRNOG00000023407	LOC100910528	61	6	58	5
ENSRNOG00000024501	RGS3	61	3	59	7
ENSRNOG00000024757	AABR07069219.1	61	22	68	9
ENSRNOG00000024924	CEP19	61	8	60	6
ENSRNOG00000037673	AABR07071891.1	61	8	59	5
ENSRNOG00000046109	LOC689574	61	10	58	4
ENSRNOG00000048282	MPND	61	6	56	5
ENSRNOG00000061582	SCAMP1	61	12	67	5
ENSRNOG00000000954	POLR1D	60	12	61	5
ENSRNOG00000001172	RNF10	60	5	58	6
ENSRNOG00000001355	TAF6	60	8	60	7
ENSRNOG00000004273	IFITM1	60	7	64	8
ENSRNOG00000005061	DLST	60	10	63	7
ENSRNOG00000010284	ST3GAL5	60	12	64	6
ENSRNOG00000013977	BZW1	60	22	70	4
ENSRNOG00000014644	ZIC1	60	7	66	6
ENSRNOG00000016322	CAMK2N1	60	8	54	11
ENSRNOG00000016923	CLPTM1L	60	4	64	6
ENSRNOG00000018671	COMMD4	60	4	56	4
ENSRNOG00000018998	YIPF3	60	1	57	5
ENSRNOG00000019433	RAB3A	60	6	43	10
ENSRNOG00000019970	MRPL11	60	4	59	2
ENSRNOG00000023650	COPS4	60	8	61	5
ENSRNOG00000045535	RTL8A	60	12	54	6
ENSRNOG00000050258	CCND3	60	7	55	6
ENSRNOG00000000314	SEC63	59	13	71	5
ENSRNOG00000001555	BTG3	59	12	62	6
ENSRNOG00000003797	MRPS7	59	3	56	3
ENSRNOG00000007518	NCKAP1	59	19	70	6
ENSRNOG00000007998	SSB	59	7	57	2
ENSRNOG00000010091	EFCAB14	59	12	69	11
ENSRNOG00000010180	GID8	59	9	59	2
ENSRNOG00000010697	HADH	59	9	58	4
ENSRNOG00000011684	AUH	59	4	59	5
ENSRNOG00000012641	SFR1	59	7	66	2
ENSRNOG00000012803	WDR61	59	12	63	4
ENSRNOG00000013254	DCTN6	59	3	60	3
ENSRNOG00000013255	DNAJC8	59	7	61	2
ENSRNOG00000014097	PSMD7	59	5	57	5
ENSRNOG00000015020	IDH1	59	15	63	5
ENSRNOG00000015479	MRPS34	59	2	52	4
ENSRNOG00000019439	POLR2G	59	9	56	5
ENSRNOG00000019529	BTBD1	59	11	61	6
ENSRNOG00000019875	MATR3	59	18	70	3
ENSRNOG00000037718	CFAP52	59	16	69	2
ENSRNOG00000042729	EFHC1	59	8	64	6
ENSRNOG00000050287	LOC108348080	59	7	57	8
ENSRNOG00000055012	LOC108348078	59	22	69	5
ENSRNOG00000057623	COPB1	59	16	65	6
ENSRNOG00000000777	RT1-S3	58	17	56	13
ENSRNOG00000000815	SMPDL3A	58	19	68	10
ENSRNOG00000001494	NAPA	58	5	57	7
ENSRNOG00000001653	ST3GAL6	58	14	69	2
ENSRNOG00000003117	PSMD12	58	8	61	2
ENSRNOG00000004027	ALDH9A1	58	3	59	5
ENSRNOG00000006868	UBE2Z	58	7	61	5
ENSRNOG00000008079	UGP2	58	11	59	5
ENSRNOG00000009152	CAPRIN1	58	17	64	8
ENSRNOG00000011419	ALDH6A1	58	11	60	5
ENSRNOG00000016587	NINJ1	58	12	62	9
ENSRNOG00000018876	ENTR1	58	6	56	4
ENSRNOG00000019426	RAMAC	58	12	59	4
ENSRNOG00000019812	NR1H2	58	3	56	6
ENSRNOG00000020185	WDR6	58	12	61	9
ENSRNOG00000020427	BORCS8	58	8	67	8
ENSRNOG00000021042	PSMD4	58	4	57	3
ENSRNOG00000022323	TCEA1	58	12	61	3
ENSRNOG00000025005	CCDC190	58	15	61	17
ENSRNOG00000027797	NIT2	58	24	68	34
ENSRNOG00000036695	MRPL12	58	8	51	6
ENSRNOG00000053384	BMP7	58	6	55	7
ENSRNOG00000057988	PFKM	58	7	57	4
ENSRNOG00000058555	7SK	58	73	14	11
ENSRNOG00000000723	RT1-CE5	57	13	47	8
ENSRNOG00000002755	PAFAH1B1	57	12	65	5
ENSRNOG00000002828	TOB1	57	11	62	9
ENSRNOG00000003864	GIPC1	57	2	52	3
ENSRNOG00000005933	YAP1	57	20	66	14
ENSRNOG00000006949	C1QBP	57	2	55	4
ENSRNOG00000007326	PREPL	57	18	65	4
ENSRNOG00000010938	SLC7A10	57	6	55	12
ENSRNOG00000013356	SNAPIN	57	10	59	5
ENSRNOG00000015215	CRIPT	57	11	58	6
ENSRNOG00000018783	BCAS2	57	8	61	2
ENSRNOG00000020678	IFI35	57	9	46	7
ENSRNOG00000021185	BOLA1	57	18	47	2
ENSRNOG00000021881	METAP2	57	12	60	4
ENSRNOG00000032232	SNRPG	57	7	65	5
ENSRNOG00000051510	CCDC113	57	11	50	9
ENSRNOG00000056701	LOC103695118	57	3	57	7
ENSRNOG00000001061	RILPL2	56	9	53	10
ENSRNOG00000001829	UBE2V2	56	18	63	9
ENSRNOG00000003125	ROGDI	56	4	54	3
ENSRNOG00000003385	GLRX2	56	12	56	3
ENSRNOG00000006499	COPS5	56	7	59	3
ENSRNOG00000006663	USP2	56	12	60	8
ENSRNOG00000006999	WDR78	56	11	62	5
ENSRNOG00000009175	JAGN1	56	6	51	7
ENSRNOG00000010147	PDCD10	56	18	63	6
ENSRNOG00000013090	GADD45G	56	12	53	6
ENSRNOG00000013452	RCN1	56	13	68	10
ENSRNOG00000014165	SSR1	56	10	63	3
ENSRNOG00000015085	DMPK	56	8	55	7
ENSRNOG00000018164	SPCS2	56	9	58	4
ENSRNOG00000018848	EIF1B	56	3	56	6
ENSRNOG00000021678	ALKBH3	56	3	53	6
ENSRNOG00000023375	RAB34	56	3	54	5
ENSRNOG00000030418	TMEM47	56	6	61	4
ENSRNOG00000038933	SPCS3	56	17	65	4
ENSRNOG00000042195	PABPN1	56	6	61	4
ENSRNOG00000045655	LOC103690005	56	4	52	2
ENSRNOG00000047394	UFD1	56	6	59	4
ENSRNOG00000048213	AABR07039304.1	56	9	53	16
ENSRNOG00000048795	TOP2B	56	12	69	8
ENSRNOG00000053230	FOPNL	56	11	59	5
ENSRNOG00000055314	MSRB1	56	3	51	3
ENSRNOG00000058478	MAPK8IP1	56	4	52	5
ENSRNOG00000061379	C7	56	26	72	8
ENSRNOG00000000395	KIFBP	55	9	56	5
ENSRNOG00000001559	MTX2	55	9	53	4
ENSRNOG00000002569	MRPS14	55	4	50	4
ENSRNOG00000002807	SEPTIN9	55	18	58	8
ENSRNOG00000003177	MAT2B	55	10	59	5
ENSRNOG00000003980	TTC1	55	7	54	1
ENSRNOG00000007367	SEPTIN4	55	4	58	9
ENSRNOG00000008411	SEC23B	55	12	57	3
ENSRNOG00000010196	GLB1	55	3	58	5
ENSRNOG00000010747	DAP	55	9	50	3
ENSRNOG00000011366	PIGS	55	< 1	59	5
ENSRNOG00000013516	SF3B1	55	15	70	5
ENSRNOG00000016897	RLBP1	55	35	57	31
ENSRNOG00000017352	CTDNEP1	55	9	50	4
ENSRNOG00000017427	LOC100909840	55	22	66	6
ENSRNOG00000018725	PHKG2	55	5	52	4
ENSRNOG00000019698	SSBP4	55	2	47	6
ENSRNOG00000020626	SNRNP25	55	8	52	4
ENSRNOG00000021264	PCNA	55	8	56	3
ENSRNOG00000025639	SLC39A12	55	36	58	40
ENSRNOG00000025792	CRK	55	25	60	6
ENSRNOG00000026267	IGBP1	55	7	55	4
ENSRNOG00000026528	MRPS33	55	6	56	4
ENSRNOG00000028956	MBD3	55	5	50	5
ENSRNOG00000038883	LOC294154	55	2	55	4
ENSRNOG00000045949	FAAH	55	2	54	4
ENSRNOG00000048617	ENSA	55	6	57	5
ENSRNOG00000049911	LOC102556347	55	7	52	4
ENSRNOG00000052343	EIF4E	55	13	61	6
ENSRNOG00000053725	USF2	55	6	55	6
ENSRNOG00000057102	PAFAH1B2	55	19	62	4
ENSRNOG00000059460	TTC30B	55	10	59	4
ENSRNOG00000060436	VTI1B	55	12	55	4
ENSRNOG00000001036	RSPH10B	54	4	58	8
ENSRNOG00000001803	DNAJB11	54	5	59	3
ENSRNOG00000003011	GADD45GIP1	54	4	46	4
ENSRNOG00000003844	DHX15	54	18	60	6
ENSRNOG00000004304	SYAP1	54	12	58	5
ENSRNOG00000004726	MAPKAPK2	54	3	55	3
ENSRNOG00000005478	FKBP9	54	11	65	8
ENSRNOG00000006139	STX18	54	11	55	4
ENSRNOG00000007390	NFKBIA	54	12	63	15
ENSRNOG00000007842	AUP1	54	4	51	3
ENSRNOG00000007946	BCL2L1	54	6	58	6
ENSRNOG00000008247	IKBIP	54	10	58	5
ENSRNOG00000008512	BTF3L4	54	17	62	8
ENSRNOG00000009355	OGFR	54	3	54	3
ENSRNOG00000009513	AKR1B1	54	7	56	5
ENSRNOG00000009878	CRTAPL1	54	8	50	6
ENSRNOG00000011573	CSAD	54	2	51	5
ENSRNOG00000011804	STX12	54	7	57	4
ENSRNOG00000011814	CBX3	54	9	56	5
ENSRNOG00000012183	GLRX	54	10	55	4
ENSRNOG00000013743	SEC61A1	54	5	53	3
ENSRNOG00000013867	FGF1	54	11	56	7
ENSRNOG00000014284	ELOF1	54	9	48	5
ENSRNOG00000014480	SYS1	54	7	53	2
ENSRNOG00000018297	OCLN	54	12	64	6
ENSRNOG00000019206	NUPR1	54	11	86	110
ENSRNOG00000020102	SIRT2	54	4	53	4
ENSRNOG00000021323	CA13	54	22	68	9
ENSRNOG00000021719	SLFN5	54	15	66	11
ENSRNOG00000028062	ARPC5	54	9	58	3
ENSRNOG00000029682	CLIC1	54	2	56	6
ENSRNOG00000031896	STT3A	54	18	62	4
ENSRNOG00000032297	MSMO1	54	9	64	14
ENSRNOG00000032364	TBCEL	54	24	62	8
ENSRNOG00000037661	TMSB15B2	54	8	54	6
ENSRNOG00000039848	AK6	54	14	59	3
ENSRNOG00000042160	TMEM167B	54	22	61	7
ENSRNOG00000045892	CFL2	54	10	59	5
ENSRNOG00000050348	LOC684270	54	3	49	4
ENSRNOG00000050846	TIMM10B	54	3	51	6
ENSRNOG00000000185	MPST	53	4	46	2
ENSRNOG00000002135	SGCB	53	17	62	8
ENSRNOG00000004255	USF1	53	2	50	6
ENSRNOG00000007971	WBP2	53	8	58	4
ENSRNOG00000009381	MAPK6	53	9	55	3
ENSRNOG00000010352	DNAJC3	53	15	63	7
ENSRNOG00000012650	MRPL3	53	8	53	4
ENSRNOG00000012760	CHTOP	53	5	56	5
ENSRNOG00000014618	MED31	53	6	53	6
ENSRNOG00000015068	IL11RA1	53	4	50	4
ENSRNOG00000015239	GINM1	53	14	60	7
ENSRNOG00000016016	ZMAT2	53	9	57	2
ENSRNOG00000016050	FGFR1	53	11	57	7
ENSRNOG00000016810	STMN1	53	5	52	7
ENSRNOG00000016892	NR2F6	53	2	45	6
ENSRNOG00000017023	TCF25	53	6	57	6
ENSRNOG00000017781	DNAJC7	53	11	55	4
ENSRNOG00000017949	MVB12A	53	7	47	5
ENSRNOG00000018740	UGT1A6	53	4	52	6
ENSRNOG00000019465	GNAI3	53	13	59	3
ENSRNOG00000019491	STARD10	53	4	48	3
ENSRNOG00000020897	PRPF19	53	3	53	7
ENSRNOG00000021174	MACROD1	53	4	46	7
ENSRNOG00000021263	TMEM230	53	5	55	5
ENSRNOG00000021492	RBBP4	53	8	56	4
ENSRNOG00000021866	BOLA3	53	2	48	6
ENSRNOG00000028930	DAB2	53	18	67	6
ENSRNOG00000030391	EI24	53	2	53	4
ENSRNOG00000037998	SNW1	53	9	55	4
ENSRNOG00000042419	ACYP2	53	9	54	6
ENSRNOG00000046085	GON7	53	5	52	4
ENSRNOG00000050323	SRSF1	53	14	55	6
ENSRNOG00000050994	CTTN	53	23	65	9
ENSRNOG00000000459	PSMB9	52	6	49	6
ENSRNOG00000002301	USO1	52	8	56	4
ENSRNOG00000003506	GOSR2	52	10	55	2
ENSRNOG00000008017	CDK5	52	2	45	3
ENSRNOG00000008891	IFT20	52	2	52	1
ENSRNOG00000008908	SLC35A1	52	13	55	3
ENSRNOG00000009252	POLDIP2	52	9	50	4
ENSRNOG00000010676	SMARCE1	52	11	60	6
ENSRNOG00000013919	IFT46	52	2	51	5
ENSRNOG00000014270	RER1	52	< 1	49	4
ENSRNOG00000014456	COQ10B	52	15	60	4
ENSRNOG00000016731	TPM2	52	4	45	9
ENSRNOG00000017396	MARCHF5	52	15	57	4
ENSRNOG00000017612	VPS35	52	16	59	4
ENSRNOG00000018087	VIM	52	6	76	38
ENSRNOG00000021151	PPP1R14B	52	7	47	3
ENSRNOG00000024338	LOC690276	52	8	50	4
ENSRNOG00000036684	PCYT2	52	4	46	5
ENSRNOG00000036971	SMIM26	52	4	48	4
ENSRNOG00000039297	MRPL52	52	7	48	2
ENSRNOG00000047339	PJA1	52	15	59	6
ENSRNOG00000048256	FAM160A1	52	23	57	9
ENSRNOG00000049497	EIF6	52	5	50	3
ENSRNOG00000053557	LOC102553386	52	3	53	4
ENSRNOG00000055178	AABR07058124.4	52	16	49	10
ENSRNOG00000056562	OLFML1	52	12	61	7
ENSRNOG00000062251	AABR07055844.1	52	5	47	8
ENSRNOG00000000549	TSPYL1	51	11	52	6
ENSRNOG00000000826	FLOT1	51	11	43	5
ENSRNOG00000000921	UBL3	51	6	50	5
ENSRNOG00000001783	TRA2B	51	13	52	7
ENSRNOG00000003597	TUBA4A	51	4	46	4
ENSRNOG00000004246	SPAG7	51	3	52	4
ENSRNOG00000009096	PON3	51	5	60	6
ENSRNOG00000010103	EIF4B	51	6	55	4
ENSRNOG00000010730	EFCAB10	51	6	44	6
ENSRNOG00000011008	BET1	51	12	56	4
ENSRNOG00000011535	GCSH	51	6	51	3
ENSRNOG00000015473	PHACTR2	51	17	69	6
ENSRNOG00000016357	CASC4	51	6	54	3
ENSRNOG00000016778	COPS7A	51	2	51	2
ENSRNOG00000017119	CIAO2A	51	7	51	4
ENSRNOG00000017383	HIKESHI	51	6	51	5
ENSRNOG00000017434	MGAT3	51	18	54	4
ENSRNOG00000019264	LTBR	51	5	49	6
ENSRNOG00000019936	ANAPC15	51	7	53	7
ENSRNOG00000021201	TXNIP	51	8	64	13
ENSRNOG00000025892	SET	51	14	55	1
ENSRNOG00000026884	SNX17	51	2	46	5
ENSRNOG00000028448	ELOVL1	51	4	54	5
ENSRNOG00000029813	AABR07035218.1	51	15	48	6
ENSRNOG00000032729	BEX2	51	7	54	6
ENSRNOG00000033153	SFN	51	14	41	11
ENSRNOG00000033581	AABR07044388.2	51	17	48	12
ENSRNOG00000037087	LOC108351584	51	17	52	15
ENSRNOG00000038001	SLC25A1	51	7	46	3
ENSRNOG00000038085	RPE	51	15	57	5
ENSRNOG00000039091	PNPLA8	51	15	58	8
ENSRNOG00000046159	GNS	51	3	58	5
ENSRNOG00000046871	LOC681367	51	12	57	8
ENSRNOG00000046955	CBX6	51	8	51	7
ENSRNOG00000002387	TCEAL1	50	9	53	5
ENSRNOG00000002746	FSTL1	50	14	66	7
ENSRNOG00000003242	GULP1	50	18	56	5
ENSRNOG00000003967	VMP1	50	12	56	4
ENSRNOG00000004420	RAD21	50	5	54	4
ENSRNOG00000007527	TM2D1	50	5	51	5
ENSRNOG00000007701	THOC7	50	5	52	6
ENSRNOG00000007921	HNRNPM	50	16	54	6
ENSRNOG00000008757	TMEM218	50	5	53	5
ENSRNOG00000009538	ETFDH	50	11	54	3
ENSRNOG00000010149	CMC1	50	7	48	5
ENSRNOG00000010748	MTUS1	50	13	54	4
ENSRNOG00000011751	NCDN	50	5	49	5
ENSRNOG00000012017	OTULIN	50	14	55	4
ENSRNOG00000013972	PEF1	50	4	47	2
ENSRNOG00000014291	ELP3	50	5	50	4
ENSRNOG00000016475	NT5C3B	50	5	49	3
ENSRNOG00000017251	WDR55	50	11	54	2
ENSRNOG00000018128	UNC50	50	9	53	2
ENSRNOG00000018823	NISCH	50	10	58	9
ENSRNOG00000020150	IL18BP	50	6	51	9
ENSRNOG00000020317	RAB5IF	50	4	55	7
ENSRNOG00000020922	HSPB6	50	9	48	4
ENSRNOG00000024705	RARRES2	50	7	54	15
ENSRNOG00000024923	NNAT	50	16	80	47
ENSRNOG00000042344	SMIM22	50	3	42	4
ENSRNOG00000045791	EIF4A3	50	4	52	4
ENSRNOG00000050796	AABR07026893.1	50	47	30	47
ENSRNOG00000053583	MAPK3	50	4	48	5
ENSRNOG00000056637	ABHD16A	50	12	54	8
ENSRNOG00000059764	SNRPN	50	7	52	6
ENSRNOG00000061499	KMT2D	50	8	51	4
ENSRNOG00000000186	TST	49	5	45	2
ENSRNOG00000001177	ACADS	49	3	43	8
ENSRNOG00000003879	RNF167	49	3	49	5
ENSRNOG00000004141	VASN	49	6	51	3
ENSRNOG00000004723	FCF1	49	7	48	2
ENSRNOG00000004754	TC2N	49	15	49	4
ENSRNOG00000005355	NCSTN	49	1	51	5
ENSRNOG00000007597	RHPN1	49	4	47	8
ENSRNOG00000008277	BAG1	49	5	47	3
ENSRNOG00000009263	IFI27	49	25	54	41
ENSRNOG00000009281	COMMD1	49	4	47	3
ENSRNOG00000010363	MRPS23	49	4	48	3
ENSRNOG00000011170	RGD1359634	49	4	49	5
ENSRNOG00000011979	MRPS24	49	3	46	5
ENSRNOG00000011997	AABR07008940.1	49	13	54	5
ENSRNOG00000013895	NPDC1	49	5	49	6
ENSRNOG00000014718	ACSL3	49	11	63	5
ENSRNOG00000014961	PDPN	49	5	52	4
ENSRNOG00000015447	CALCOCO1	49	6	50	8
ENSRNOG00000015713	PARVA	49	1	50	3
ENSRNOG00000018090	PPP6R1	49	3	49	6
ENSRNOG00000018184	TPM1	49	3	61	10
ENSRNOG00000018673	SEC22B	49	9	51	2
ENSRNOG00000019485	BCKDK	49	4	47	5
ENSRNOG00000019622	ACKR3	49	9	58	8
ENSRNOG00000020730	NBR1	49	9	57	6
ENSRNOG00000021118	NOMO1	49	11	55	7
ENSRNOG00000021175	OTUB1	49	6	45	3
ENSRNOG00000021615	METTL26	49	5	45	5
ENSRNOG00000028411	PCNP	49	13	55	7
ENSRNOG00000031730	ELOC	49	8	49	4
ENSRNOG00000039528	FAM32A	49	6	48	4
ENSRNOG00000045860	U2AF1	49	4	48	2
ENSRNOG00000048441	WDR82	49	21	56	9
ENSRNOG00000053196	SLC48A1	49	3	51	5
ENSRNOG00000055853	GORASP2	49	2	48	4
ENSRNOG00000001205	AGPAT3	48	3	44	8
ENSRNOG00000001758	TCTEX1D2	48	4	43	8
ENSRNOG00000001852	ERGIC2	48	11	54	5
ENSRNOG00000001893	LOC100362453	48	5	46	4
ENSRNOG00000002969	ITPKB	48	16	55	8
ENSRNOG00000003594	TMEM183A	48	14	52	2
ENSRNOG00000003809	SAT1	48	10	65	19
ENSRNOG00000003890	NAP1L1	48	12	56	4
ENSRNOG00000005331	VAPB	48	14	54	3
ENSRNOG00000005437	RIDA	48	6	46	3
ENSRNOG00000005615	GADD45A	48	10	45	6
ENSRNOG00000006067	AIFM1	48	8	50	3
ENSRNOG00000006519	TMEM107	48	7	40	4
ENSRNOG00000007104	ITPR1	48	11	59	9
ENSRNOG00000007221	DUT	48	9	49	6
ENSRNOG00000008639	PABPC1	48	6	55	7
ENSRNOG00000008680	LOXL1	48	2	44	8
ENSRNOG00000009568	HDAC1	48	5	50	2
ENSRNOG00000010727	UBE2R2	48	3	52	4
ENSRNOG00000012455	TARDBP	48	17	54	6
ENSRNOG00000014164	PAQR5	48	5	45	3
ENSRNOG00000015869	PCCB	48	10	49	4
ENSRNOG00000016937	MTFR1L	48	7	49	4
ENSRNOG00000017071	BABAM1	48	3	46	4
ENSRNOG00000017956	GOLGA7	48	10	51	2
ENSRNOG00000018507	GFPT1	48	12	54	5
ENSRNOG00000018835	NOTCH2	48	8	59	9
ENSRNOG00000019702	MED29	48	6	40	4
ENSRNOG00000020363	MED25	48	3	44	6
ENSRNOG00000020527	DRAP1	48	10	43	1
ENSRNOG00000020692	TMEM216	48	5	47	4
ENSRNOG00000025602	CDK4	48	7	48	6
ENSRNOG00000042421	RGD1559909	48	6	44	8
ENSRNOG00000042915	MXRA7	48	3	52	9
ENSRNOG00000055939	ZCCHC18	48	10	54	5
ENSRNOG00000056398	AABR07036855.1	48	19	59	6
ENSRNOG00000059659	ZFAND3	48	3	46	3
ENSRNOG00000060723	AABR07071244.1	48	19	52	4
ENSRNOG00000061231	SELENOM	48	6	48	5
ENSRNOG00000000902	HSPH1	47	15	49	11
ENSRNOG00000000991	ARPC1B	47	3	47	3
ENSRNOG00000001003	TRAPPC5	47	8	45	5
ENSRNOG00000001115	SLC29A4	47	3	36	5
ENSRNOG00000002246	SLC30A9	47	15	53	5
ENSRNOG00000002860	CCDC181	47	1	48	4
ENSRNOG00000003038	SFT2D2	47	13	53	5
ENSRNOG00000003855	DNAJA3	47	10	47	4
ENSRNOG00000004474	KLHDC2	47	11	52	3
ENSRNOG00000004642	LMX1A	47	5	53	7
ENSRNOG00000005260	ACP1	47	9	47	4
ENSRNOG00000005310	CUL1	47	7	50	4
ENSRNOG00000005434	SPTBN1	47	14	61	8
ENSRNOG00000005551	DERL1	47	2	48	4
ENSRNOG00000005841	ERP44	47	10	53	4
ENSRNOG00000007351	GGH	47	11	46	4
ENSRNOG00000008193	CR1L	47	8	52	4
ENSRNOG00000010512	YIPF1	47	11	51	4
ENSRNOG00000012021	CTNNBL1	47	5	47	5
ENSRNOG00000013783	EFHD2	47	7	48	4
ENSRNOG00000015840	HSD17B4	47	12	51	4
ENSRNOG00000015845	NIBAN2	47	4	47	7
ENSRNOG00000016087	HARS2	47	9	45	7
ENSRNOG00000017795	HSPBP1	47	4	41	3
ENSRNOG00000017847	RPS19BP1	47	6	45	5
ENSRNOG00000018785	SLC16A13	47	4	49	3
ENSRNOG00000019381	ERI3	47	3	44	5
ENSRNOG00000019772	DNPEP	47	8	46	4
ENSRNOG00000019949	MRPS12	47	5	43	6
ENSRNOG00000020029	MCRIP2	47	5	37	5
ENSRNOG00000020946	CCDC12	47	6	41	2
ENSRNOG00000021403	RHOB	47	10	47	9
ENSRNOG00000022054	PAQR7	47	5	44	8
ENSRNOG00000027408	PPID	47	16	50	8
ENSRNOG00000028753	B9D2	47	3	44	6
ENSRNOG00000032635	LOC100360117	47	5	47	5
ENSRNOG00000036691	MCRIP1	47	3	45	4
ENSRNOG00000036934	ABHD12	47	3	44	7
ENSRNOG00000040120	BHMT2	47	14	36	18
ENSRNOG00000049219	RNF187	47	4	46	6
ENSRNOG00000057056	RAB5A	47	5	51	7
ENSRNOG00000057589	RNF11L1	47	14	52	3
ENSRNOG00000000431	ATF6B	46	4	48	7
ENSRNOG00000001163	SRSF9	46	4	47	5
ENSRNOG00000001228	POFUT2	46	2	43	4
ENSRNOG00000001849	MAPK1	46	18	51	6
ENSRNOG00000002270	HNRNPDL	46	14	58	6
ENSRNOG00000003786	TSPAN6	46	5	49	4
ENSRNOG00000004581	ZDHHC9	46	2	48	5
ENSRNOG00000004742	CHP1	46	6	49	4
ENSRNOG00000004813	RTCB	46	9	48	3
ENSRNOG00000006077	SNX5	46	11	50	5
ENSRNOG00000007023	GALM	46	4	43	3
ENSRNOG00000007284	SLC2A1	46	4	49	7
ENSRNOG00000008106	SHMT2	46	6	44	9
ENSRNOG00000008167	ABHD6	46	4	46	6
ENSRNOG00000008794	UBE2E1	46	12	48	4
ENSRNOG00000009432	EIF2S1	46	12	50	3
ENSRNOG00000009630	HSD17B12	46	7	54	4
ENSRNOG00000009715	ME1	46	5	57	7
ENSRNOG00000010083	PRPSAP1	46	4	45	5
ENSRNOG00000010894	TMEM203	46	4	46	6
ENSRNOG00000011057	MFN1	46	10	49	6
ENSRNOG00000011148	SSR3	46	7	50	4
ENSRNOG00000014137	FBLN1	46	12	53	9
ENSRNOG00000014582	MRPL18	46	11	50	4
ENSRNOG00000015720	POLR2C	46	4	45	2
ENSRNOG00000015914	U2AF2	46	7	49	6
ENSRNOG00000015936	LOC108349548	46	5	46	3
ENSRNOG00000016949	SLC25A33	46	6	44	3
ENSRNOG00000017133	LOC306766	46	4	49	5
ENSRNOG00000018042	MRPL48	46	4	42	4
ENSRNOG00000019087	FAM174A	46	7	47	5
ENSRNOG00000019143	GALNT2	46	7	51	5
ENSRNOG00000019638	LMNA	46	4	44	3
ENSRNOG00000019768	NCOA4	46	11	53	4
ENSRNOG00000020455	CST6	46	10	39	6
ENSRNOG00000020513	BECN1	46	8	49	4
ENSRNOG00000020902	G6PC3	46	9	42	4
ENSRNOG00000021005	MRPL16	46	7	46	2
ENSRNOG00000023520	CS	46	15	50	3
ENSRNOG00000025791	DYNC1LI2	46	13	49	5
ENSRNOG00000026742	YPEL5	46	10	53	3
ENSRNOG00000028103	PSMD3	46	3	46	5
ENSRNOG00000028498	WDR1	46	3	50	3
ENSRNOG00000037310	RIIAD1	46	3	40	4
ENSRNOG00000042245	DCAF7	46	7	49	7
ENSRNOG00000048897	VMAC	46	12	44	3
ENSRNOG00000049281	GBA	46	5	50	6
ENSRNOG00000051151	GMPS	46	6	49	2
ENSRNOG00000051232	GBE1	46	12	51	5
ENSRNOG00000052725	SHISAL1	46	6	50	6
ENSRNOG00000055760	AABR07010649.1	46	12	45	3
ENSRNOG00000058739	SNN	46	4	47	5
ENSRNOG00000000466	HSD17B8	45	5	42	4
[truncated: 19,404 more rows]
