# Supplementary material for: Modelling idiopathic intracranial hypertension in rats: contributions of high fat diet and testosterone to intracranial pressure and cerebrospinal fluid production
Source: Fluids Barriers CNS. 2023 Jun 16;20:44. doi: 10.1186/s12987-023-00436-1 (PMC10276479; doi:10.1186/s12987-023-00436-1)
Supplement: Supplementary file 3 — Additional file 3: Table S3.of all the differentially expressed genes in the choroid plexus of Wistar rats fed control diet or high fat diet. Differentially expressed genes are all genes with an adjusted P < 0.05. The table contains the Ensembl ID (Rnor_6.0) together with the Gene (gene symbol). The MeanBase (DEseq2) is the mean of the normalized transcript count values, divided by size factors, taken across all samples. Log2FC represents the log2 fold change from control diet to high fat diet. A positive Log2FC value thus indicates an upregulation of gene expression in the high fat diet fed rats. Adjusted P value is calculated by the Benjamini–Hochberg procedure (see methods). [file 12987_2023_436_MOESM3_ESM.xlsx]

## Sheet: Additional File 2
Additional File 3: Table of all the differentially expressed genes in the choroid plexus of Wistar rats fed control diet or high fat diet. Differentially expressed genes are all genes with an adjusted P < 0.05. The table contains the Ensembl ID (Rnor_6.0) together with the Gene (gene symbol). The MeanBase (DEseq2) is the mean of the normalized transcript count values, divided by size factors, tak…
Ensembl ID	Gene	MeanBase	Log2FC	P value	Adjusted P value
ENSRNOG00000030954	FAT1	999	0.74	< 0.001	< 0.05
ENSRNOG00000019549	AKAP12	907	0.60	< 0.001	< 0.01
ENSRNOG00000057569	AHNAK	1778	0.53	< 0.001	< 0.05
ENSRNOG00000002680	LAMC1	957	0.50	< 0.001	< 0.05
ENSRNOG00000012207	DST	2587	0.43	< 0.001	< 0.05
ENSRNOG00000054890	FLNA	3086	0.39	< 0.001	< 0.05
ENSRNOG00000016366	COLEC12	844	0.38	< 0.001	< 0.05
ENSRNOG00000018960	AABR07001382.1	3138	0.37	< 0.001	< 0.05
ENSRNOG00000010964	AKAP13	1330	0.36	< 0.001	< 0.01
ENSRNOG00000016744	CHD6	1898	0.31	< 0.001	< 0.05
ENSRNOG00000019354	PTCH1	1007	0.28	< 0.001	< 0.05
ENSRNOG00000015158	PIKFYVE	1125	0.26	< 0.001	< 0.01
ENSRNOG00000008659	ARHGAP21	1025	0.20	< 0.001	< 0.05
ENSRNOG00000024128	ACO2	14613	-0.15	< 0.001	< 0.05
ENSRNOG00000051190	AABR07015507.1	1409	-0.19	< 0.001	< 0.05
ENSRNOG00000019578	RPS16	17474	-0.20	< 0.001	< 0.05
ENSRNOG00000006345	SEC61B	1450	-0.21	< 0.001	< 0.05
ENSRNOG00000032134	UQCRC1	4886	-0.21	< 0.001	< 0.05
ENSRNOG00000007967	SDHB	2767	-0.24	< 0.001	< 0.01
ENSRNOG00000006467	EIF2B2	1248	-0.24	< 0.001	< 0.05
ENSRNOG00000009364	NDUFB9	5123	-0.24	< 0.001	< 0.05
ENSRNOG00000001596	ATP5MC3	7482	-0.25	< 0.001	< 0.05
ENSRNOG00000000610	CISD1	2590	-0.25	< 0.001	< 0.05
ENSRNOG00000000622	HINT1	3207	-0.26	< 0.001	< 0.05
ENSRNOG00000021866	BOLA3	945	-0.26	< 0.001	< 0.05
ENSRNOG00000008566	MRPL15	1556	-0.27	< 0.001	< 0.05
ENSRNOG00000047322	CRB3	3459	-0.27	< 0.001	< 0.05
ENSRNOG00000024539	NDUFB6	1586	-0.28	< 0.001	< 0.05
ENSRNOG00000004206	GLRX5	2906	-0.29	< 0.001	< 0.05
ENSRNOG00000008461	SMDT1	1904	-0.30	< 0.001	< 0.05
ENSRNOG00000032204	UQCRB	1492	-0.31	< 0.001	< 0.01
ENSRNOG00000011060	UNC119	2729	-0.31	< 0.001	< 0.05
ENSRNOG00000059061	UQCR10	4645	-0.31	< 0.001	< 0.05
ENSRNOG00000001551	ATP5PF	4940	-0.32	< 0.001	< 0.05
ENSRNOG00000012794	GRHPR	1909	-0.33	< 0.001	< 0.05
ENSRNOG00000011222	DYNLL1	3762	-0.33	< 0.001	< 0.05
ENSRNOG00000000918	ZBED5	1137	-0.34	< 0.001	< 0.05
ENSRNOG00000008017	CDK5	2511	-0.35	< 0.001	< 0.05
ENSRNOG00000021139	ESRRA	2989	-0.36	< 0.001	< 0.05
ENSRNOG00000004532	DIPK1B	1237	-0.36	< 0.001	< 0.05
ENSRNOG00000036695	MRPL12	1754	-0.38	< 0.001	< 0.05
ENSRNOG00000007235	ATP5MC1	7099	-0.38	< 0.001	< 0.05
ENSRNOG00000008569	NDUFA6	1783	-0.39	< 0.001	< 0.01
ENSRNOG00000009928	BCKDHB	4252	-0.39	< 0.001	< 0.05
ENSRNOG00000019692	METRN	4274	-0.40	< 0.001	< 0.001
ENSRNOG00000023896	DUSP6	1086	-0.74	< 0.001	< 0.05
